# Supplementary material for: Dynamic Landscapes of tRNA Transcriptomes and Translatomes in Diverse Mouse Tissues
Source: Genomics Proteomics Bioinformatics. 2022 Aug 8;21(4):834–49. doi: 10.1016/j.gpb.2022.07.006 (PMC10787195; doi:10.1016/j.gpb.2022.07.006)
Supplement: Supplementary Table S2 — The gene FPKMs of IP and input of RiboTag-seq [file mmc2.xlsx]

## Sheet: Sheet1
Table S2 The gene FPKMs in IP and input of RiboTag
Note: FPKM, fragments per kilobase per million mapped of fragments; IP, immunoprecipitation; TE, translational efficiency.
Gene ID	Gene name	Brain_1_IP_FPKM	Brain_2_IP_FPKM	Heart_1_IP_FPKM	Heart_2_IP_FPKM	Testis_1_IP_FPKM	Testis_2_IP_FPKM	Brain_1_input_FPKM	Brain_2_input_FPKM	Heart_1_input_FPKM	Heart_2_Input_FPKM	Testis_1_input_FPKM	Testis_2_input_FPKM	Brain_1_TE_FPKM	Brain_2_TE_FPKM	Heart_1_TE_FPKM	Heart_2_TE_FPKM	Testis_1_TE_FPKM	Testis_2_TE_FPKM
ENSMUSG00000000001.4	Gnai3	5.61541	5.68908	5.42054	5.68598	34.7473	30.6145	11.1089	9.11376	4.34537	5.17895	23.4687	17.1838	0.505488	0.62423	1.24743	1.0979	1.48059	1.78159
ENSMUSG00000000056.7	Narf	12.7829	3.81646	33.4184	34.0416	1.70107	1.43784	14.8705	12.8644	19.8078	24.8832	3.2594	1.38138	0.859616	0.296669	1.68714	1.36806	0.521898	1.04087
ENSMUSG00000000078.6	Klf6	9.73915	18.9073	22.2826	21.022	4.65742	14.515	10.9351	11.6054	14.6667	16.0587	4.41139	3.72618	0.890633	1.62919	1.51927	1.30907	1.05577	3.89541
ENSMUSG00000000088.6	Cox5a	461.688	387.783	2198.38	1905.94	277.354	202.354	163.396	130.706	607.703	509.352	140.695	129.734	2.82558	2.96684	3.61752	3.74189	1.97131	1.55976
ENSMUSG00000000131.15	Xpo6	17.0948	16.5704	5.33555	8.14135	51.9979	60.8129	23.3366	32.9115	5.67461	15.471	99.2926	117.531	0.732532	0.503484	0.940249	0.526233	0.523684	0.51742
ENSMUSG00000000134.17	Tfe3	9.27735	8.6772	44.0082	4.31467	15.6057	25.4406	16.5588	16.4096	6.28201	6.40644	10.5727	7.04221	0.560268	0.528787	0.498517	0.673489	1.47603	3.61258
ENSMUSG00000000149.10	Gna12	24.4655	30.9034	159.398	35.3205	16.1347	21.1169	27.7708	27.2659	34.9804	33.9411	16.6986	14.5883	0.88098	1.13341	1.25808	1.04064	0.966231	1.44752
ENSMUSG00000000168.9	Dlat	30.034	31.4316	411.908	195.593	76.9285	54.2544	35.2198	33.7887	85.9864	99.6422	39.211	33.1067	0.85276	0.930238	1.85375	1.96295	1.96191	1.63878
ENSMUSG00000000171.4	Sdhd	53.6761	56.6938	9.53634	456.875	71.2056	67.4932	48.4777	36.2195	211.483	179.882	31.8207	25.5512	1.10723	1.56528	1.94771	2.53986	2.23771	2.64149
ENSMUSG00000000194.13	Gpr107	8.97114	7.53958	3.73348	10.6575	13.6765	16.6176	9.36989	10.2074	7.38276	6.63995	16.359	15.5465	0.957444	0.738639	1.2917	1.60506	0.836022	1.0689
ENSMUSG00000000282.12	Mnt	10.6785	16.2262	13.6455	3.41115	12.347	21.3798	10.3118	10.9274	2.46803	3.89892	16.5384	22.9378	1.03556	1.4849	1.51274	0.874895	0.74657	0.932076
ENSMUSG00000000340.10	Dbt	4.59064	6.59545	112.763	24.0722	7.00766	14.8185	8.63729	7.29433	16.4557	21.3782	3.77946	3.46401	0.531491	0.904188	0.829227	1.12602	1.85414	4.27785
ENSMUSG00000000346.8	Dazap2	91.2044	69.515	36.6537	135.889	144.41	145.998	78.8524	68.7194	77.9156	84.8836	82.6029	69.0849	1.15665	1.01158	1.44724	1.60089	1.74825	2.11331
ENSMUSG00000000355.13	Mcts1	79.8472	86.5792	7.42256	33.761	6.49904	12.9212	37.9918	30.5754	13.8027	15.5227	3.89851	3.3485	2.1017	2.83166	2.65556	2.17494	1.66706	3.85879
ENSMUSG00000000374.7	Trappc10	5.71504	7.15572	13.5776	8.81109	6.36758	6.42937	18.7836	20.872	7.31252	9.8437	8.05107	7.4449	0.304256	0.342839	1.01505	0.895099	0.790899	0.863594
ENSMUSG00000000378.15	Ccm2	26.9147	17.869	42.6252	10.7566	9.94032	11.4964	26.7736	27.4163	9.06885	7.40734	7.12281	6.00844	1.00527	0.651766	1.49717	1.45216	1.39556	1.91338
ENSMUSG00000000384.15	Tbrg4	9.48607	10.3535	438.21	51.5578	31.603	32.9321	12.4012	14.6498	25.139	27.0973	28.9397	27.4775	0.764931	0.706731	1.69558	1.90269	1.09203	1.19851
ENSMUSG00000000399.10	Ndufa9	95.0772	69.5751	8.90602	504.919	102.899	82.5826	55.0968	57.8638	167.943	198.338	58.006	56.4075	1.72564	1.20239	2.60929	2.54574	1.77394	1.46404
ENSMUSG00000000420.15	Galnt1	2.19112	1.59939	27.2179	26.746	12.6987	28.0909	13.3441	13.5671	20.6667	17.5858	12.9194	10.5336	0.164201	0.117887	0.430935	1.52089	0.982918	2.6668
ENSMUSG00000000439.9	Mkrn2	14.1035	14.5519	3.27048	22.7211	18.2544	20.9113	15.0672	14.3614	12.1723	12.7685	25.7919	23.7223	0.936038	1.01326	2.23605	1.77946	0.707755	0.881501
ENSMUSG00000000486.13	Sept1	5.99997	8.35398	37.0475	4.0943	4.24669	8.57939	3.29564	4.06331	1.57089	2.53284	1.51596	2.08349	1.82058	2.05595	2.08193	1.61649	2.80132	4.1178
ENSMUSG00000000538.18	Tom1l2	53.9578	72.1663	9.08127	45.1657	15.9193	28.557	63.603	71.1339	36.2465	44.6224	9.39888	11.187	0.848352	1.01451	1.0221	1.01218	1.69374	2.55269
ENSMUSG00000000552.9	Zfp385a	114.223	76.1553	1361.79	12.9609	93.0182	87.0213	59.6903	64.9182	6.8107	9.05309	85.6184	95.9729	1.91359	1.1731	1.33338	1.43166	1.08643	0.906728
ENSMUSG00000000563.17	Atp5f1	117.915	99.1907	19.9635	699.223	117.01	89.3782	106.449	73.2649	556.384	441.821	55.1998	41.0561	1.10772	1.35386	2.44757	1.58259	2.11975	2.17698
ENSMUSG00000000568.15	Hnrnpd	37.3407	91.8546	15.9965	29.5542	58.0023	46.3299	28.224	37.2984	12.4465	17.4719	28.4664	28.4528	1.32301	2.4627	1.60395	1.69153	2.03757	1.62831
ENSMUSG00000000581.8	C1d	10.2714	11.7729	8.88752	13.5955	8.29974	13.1116	12.5388	9.87482	6.86648	5.85409	11.1265	11.2143	0.819168	1.19221	2.32966	2.32239	0.745942	1.16919
ENSMUSG00000000594.7	Gm2a	22.8252	14.8231	8.74746	8.46685	175.032	278.215	23.0461	21.3322	7.54288	6.9778	103.455	86.6877	0.990414	0.694867	1.17827	1.2134	1.69186	3.2094
ENSMUSG00000000605.9	Clcn4	21.1736	17.5691	12.8933	9.15793	6.48212	6.75342	49.332	19.547	13.1938	6.06995	16.0095	12.4946	0.429206	0.898813	0.662996	1.50873	0.404892	0.540506
ENSMUSG00000000631.20	Myo18a	7.69837	3.87927	30.2083	30.2547	7.20245	10.344	24.2062	31.2626	26.6711	49.5448	6.325	7.23703	0.318033	0.124087	0.483416	0.610655	1.13873	1.42932
ENSMUSG00000000682.7	Cd52	11.6582	37.0342	17.655	24.2325	13.8241	109.101	3.42085	2.21773	12.6982	9.19698	5.01216	8.33166	3.40797	16.6991	2.37894	2.63484	2.7581	13.0948
ENSMUSG00000000708.14	Kat2b	2.78513	4.02922	7.48837	22.3507	8.30375	12.0971	10.2552	9.55052	14.7076	16.1514	12.5934	12.3458	0.271582	0.421885	1.2004	1.38382	0.659373	0.979859
ENSMUSG00000000711.2	Rab5b	23.7625	26.8385	69.3834	10.6429	9.79639	8.07903	27.7233	24.8343	9.89115	13.0534	9.47378	7.68485	0.85713	1.08071	0.757078	0.815338	1.03405	1.05129
ENSMUSG00000000738.17	Spg7	17.8927	28.2227	33.9975	73.2997	63.502	55.6517	20.2077	22.4603	28.4827	26.9116	43.4579	34.3315	0.88544	1.25656	2.43598	2.72372	1.46123	1.62101
ENSMUSG00000000743.8	Chmp1a	32.1552	24.3858	42.9963	31.5911	41.4735	42.918	27.0285	26.4967	15.0675	15.6667	27.9763	28.9086	1.18968	0.920334	2.25634	2.01645	1.48245	1.48461
ENSMUSG00000000753.15	Serpinf1	34.5779	12.985	15.6774	22.9141	20.2961	57.9347	10.277	9.42362	19.6203	13.9287	5.31324	7.97021	3.36458	1.37792	2.19142	1.64509	3.8199	7.2689
ENSMUSG00000000776.12	Polr3d	10.1085	6.39221	16.0495	12.847	17.2882	13.632	9.03541	8.94022	7.01528	6.69208	9.05385	7.42657	1.11876	0.714995	2.23475	1.91973	1.90949	1.83557
ENSMUSG00000000787.12	Ddx3x	27.488	34.0917	3.02967	19.6559	12.3747	20.7221	38.8311	51.7929	13.1955	18.3417	11.0307	7.21755	0.707886	0.658231	1.21629	1.07165	1.12184	2.87107
ENSMUSG00000000804.14	Usp32	9.35813	13.5647	12.8971	3.74707	41.6953	32.1647	25.3296	21.023	2.97643	3.52416	55.2082	37.1231	0.369455	0.645232	1.01789	1.06325	0.755237	0.866435
ENSMUSG00000000826.16	Dnajc5	62.1493	54.2537	31.5054	13.7269	5.21809	13.6957	29.626	27.1093	8.39935	9.44343	5.27392	4.46479	2.0978	2.0013	1.53549	1.45359	0.989413	3.06748
ENSMUSG00000000827.18	Tpd52l2	31.5824	17.758	29.2955	25.7571	19.7754	17.9997	22.4159	25.1631	13.8314	21.472	13.5419	7.12894	1.40893	0.705714	2.27781	1.19957	1.46032	2.52487
ENSMUSG00000000876.11	Pxmp4	10.8946	8.99371	2.35804	26.369	4.07571	7.35956	7.44015	7.7748	15.2508	12.5705	1.00583	1.76262	1.4643	1.15678	1.92091	2.09769	4.0521	4.17535
ENSMUSG00000000915.15	Hip1r	8.3923	13.7921	6.03614	3.8779	10.3308	8.13179	11.7552	13.9084	2.08205	4.82951	9.11056	10.0772	0.713921	0.991637	1.13255	0.802959	1.13394	0.806951
ENSMUSG00000000934.8	Top1mt	9.13627	6.88167	6.77134	3.6156	9.29118	11.4245	5.9003	5.61209	1.25837	1.27692	4.33278	5.17658	1.54844	1.22622	4.79679	2.83151	2.14439	2.20695
ENSMUSG00000000957.9	Mmp14	9.06408	15.631	57.5742	6.92881	18.3797	36.953	6.12568	5.39448	3.42635	4.45491	9.78837	9.45998	1.47968	2.89758	1.97625	1.55532	1.87771	3.90625
ENSMUSG00000000959.6	Oxa1l	23.2959	18.7784	20.3711	78.2298	18.4339	26.0519	25.6584	29.5592	46.8275	50.6713	10.4477	11.4207	0.907926	0.635281	1.2295	1.54387	1.7644	2.2811
ENSMUSG00000001016.12	Ilf2	58.5289	69.4801	40.3703	22.1639	91.3043	68.4264	42.2718	40.6146	9.652	12.6933	42.6823	40.5946	1.38458	1.71072	2.11055	1.74611	2.13916	1.6856
ENSMUSG00000001017.15	Chtop	32.6354	39.6279	37.463	30.199	60.2397	29.9499	17.6259	16.9586	8.75095	14.6159	20.3066	19.9594	1.85156	2.33674	4.61324	2.06617	2.96651	1.50055
ENSMUSG00000001018.15	Snapin	30.6805	24.6167	34.0904	18.7835	40.5549	22.5968	43.2467	31.1609	46.2373	28.1919	38.7809	31.5371	0.70943	0.789987	0.810234	0.666274	1.04574	0.716515
ENSMUSG00000001020.8	S100a4	6.43098	23.1055	162.387	13.6038	3.60794	10.2366	1.66497	1.35767	8.99258	6.20362	1.30725	1.36795	3.86253	17.0185	3.79095	2.19288	2.75996	7.48319
ENSMUSG00000001025.8	S100a6	65.6092	140.047	12.4655	61.8553	20.6508	48.6917	11.2522	9.25378	26.4956	17.6034	7.75428	5.13684	5.8308	15.134	6.12882	3.51383	2.66314	9.47893
ENSMUSG00000001054.9	Rmnd5b	26.2948	13.086	42.5813	11.25	50.4299	47.6288	24.3885	24.8309	6.07266	6.61098	40.8234	35.547	1.07816	0.527004	2.05273	1.70171	1.23532	1.33988
ENSMUSG00000001056.3	Nhp2	88.8637	47.4894	6.56167	26.6398	47.2048	43.7381	27.3167	26.1539	12.1842	10.5063	18.5962	16.7765	3.25309	1.81577	3.49479	2.5356	2.53841	2.6071
ENSMUSG00000001062.17	Vps9d1	5.53319	2.86595	3.06199	7.93804	7.93494	5.79448	14.6403	17.0534	8.64683	9.46288	13.1272	11.032	0.377943	0.168058	0.758853	0.838862	0.604465	0.525242
ENSMUSG00000001065.14	Zfp276	1.76223	1.32127	4.42561	1.35849	1.50865	3.44097	5.79496	6.18072	2.88405	2.09232	4.08248	2.5952	0.304097	0.213773	1.0617	0.649272	0.369541	1.3259
ENSMUSG00000001082.12	Mfsd10	9.67609	13.711	5.57531	6.12999	6.80884	19.1502	12.4347	18.836	4.58953	11.982	4.27584	6.10531	0.778151	0.727915	0.964284	0.511601	1.5924	3.13666
ENSMUSG00000001089.14	Luzp1	14.5541	10.7571	78.5888	3.51935	22.4611	25.828	17.4389	15.1094	5.06432	4.08826	41.2191	60.2193	0.834577	0.711946	1.1009	0.860843	0.54492	0.428898
ENSMUSG00000001100.10	Poldip2	39.8711	22.9807	53.8209	88.7808	86.5468	59.5873	54.1354	54.2756	48.9286	60.9953	86.7595	79.8669	0.736507	0.423407	1.60619	1.45554	0.997548	0.746082
ENSMUSG00000001105.15	Ift20	79.2344	47.8422	17.96	25.7188	67.6164	58.9933	35.86	25.8272	13.4512	12.526	44.3187	37.3024	2.20955	1.8524	4.0012	2.05323	1.52568	1.58149
ENSMUSG00000001123.15	Lgals9	8.70931	5.94431	51.4306	14.9708	7.33975	10.0954	3.26729	4.34958	14.1588	17.8646	2.75925	3.76354	2.6656	1.36664	1.26847	0.838017	2.66005	2.68243
ENSMUSG00000001127.12	Araf	62.4934	56.7222	1.50433	40.5786	10.1542	17.4527	56.9408	58.8676	27.7372	26.8026	7.57534	8.69963	1.09752	0.963555	1.85421	1.51398	1.34043	2.00614
ENSMUSG00000001157.13	Gmcl1	3.63617	5.30006	137.986	2.10645	76.8127	55.9964	9.34053	9.32937	1.24416	1.0928	66.5856	49.6816	0.389289	0.568105	1.20911	1.92757	1.15359	1.12711
ENSMUSG00000001158.13	Snrnp27	167.238	161.465	84.3671	84.4022	103.103	75.2061	47.1985	40.4823	35.5081	28.5466	75.4086	57.9353	3.54329	3.98853	3.88605	2.95665	1.36726	1.2981
ENSMUSG00000001175.13	Calm1	209.716	495.089	36.6875	78.4598	270.778	201.681	394.891	402.889	48.9481	47.4184	198.137	192.709	0.531074	1.22885	1.7236	1.65463	1.36662	1.04656
ENSMUSG00000001211.14	Agpat3	34.3995	39.0154	14.4554	53.284	104.57	125.305	73.5621	73.1053	35.6221	43.1118	125.613	136.459	0.467625	0.533688	1.02991	1.23595	0.832481	0.918265
ENSMUSG00000001229.7	Dpp9	13.2091	12.8236	119.533	17.2527	5.95363	5.43043	20.9287	25.072	12.4695	16.3833	5.83333	6.58882	0.63115	0.511472	1.15926	1.05306	1.02062	0.824189
ENSMUSG00000001240.13	Ramp2	127.729	103.999	10.6102	105.196	8.48952	17.3711	33.6412	37.2786	42.7842	58.6019	2.93277	3.10269	3.7968	2.78978	2.79385	1.79509	2.89471	5.59872
ENSMUSG00000001248.14	Gramd1a	16.2197	19.465	38.692	10.166	11.9518	23.3743	26.0959	33.7292	10.3136	14.6723	16.2778	13.5793	0.621541	0.577095	1.02875	0.69287	0.734238	1.72132
ENSMUSG00000001270.8	Ckb	1316.11	1465.1	30.1265	34.2051	7.96847	17.689	526.613	522.322	12.8816	13.2698	1.28754	1.96041	2.4992	2.80497	3.00367	2.57767	6.18889	9.02313
ENSMUSG00000001285.12	Myg1	87.2709	78.5779	12.0506	29.8513	38.1742	41.9934	30.2519	38.9024	11.0866	14.6057	18.0947	23.0122	2.88481	2.01987	2.71737	2.0438	2.10968	1.82483
ENSMUSG00000001288.14	Rarg	6.05757	9.8396	84.7985	11.8115	5.11001	5.50341	3.96824	5.74459	7.78807	9.97048	2.44586	2.24648	1.52651	1.71285	1.54731	1.18465	2.08925	2.44979
ENSMUSG00000001289.12	Pfdn5	165.254	165.89	9.43543	126.271	128.353	193.104	69.9399	102.468	67.8395	71.9406	199.168	185.919	2.3628	1.61895	1.24999	1.75521	0.644445	1.03864
ENSMUSG00000001305.5	Rrp15	5.52375	4.84317	2.57031	7.35547	27.3671	16.7587	4.26433	4.80197	3.34016	1.39392	11.6176	4.39535	1.29534	1.00858	2.82484	5.27681	2.35566	3.81282
ENSMUSG00000001313.12	Rnd2	91.8479	66.1762	33.7595	2.78911	18.2447	38.425	26.2015	24.2047	1.66706	1.6305	10.8772	8.34948	3.50545	2.73402	1.54183	1.71058	1.67734	4.60208
ENSMUSG00000001366.14	Fbxo9	42.7106	37.0953	3.85384	35.1976	38.9759	23.4415	47.2294	48.4579	15.1454	18.5007	21.4285	18.9444	0.904322	0.765516	2.22902	1.9025	1.81888	1.23738
ENSMUSG00000001376.17	Vps50	5.28301	13.9091	36.916	3.65835	5.6788	9.91054	15.7342	13.8347	2.17364	3.10964	15.5656	11.5271	0.335765	1.00538	1.77299	1.17645	0.364831	0.859759
ENSMUSG00000001380.6	Hars	61.7175	78.9444	49.7444	35.6035	44.0199	43.8114	45.5603	44.9147	13.0659	13.6884	17.1875	17.4168	1.35463	1.75765	2.82537	2.601	2.56116	2.51547
ENSMUSG00000001383.8	Zmat2	301.816	352.231	3.09734	33.0991	62.8014	51.1899	86.9355	66.7824	14.0178	12.0899	22.9477	21.2441	3.47173	5.27431	3.54867	2.73774	2.73672	2.4096
ENSMUSG00000001415.10	Smg5	2.10668	1.52558	114.812	5.11388	41.2674	11.64	23.5884	28.6625	14.8318	15.2461	74.7659	58.7717	0.08931	0.0532255	0.208831	0.335421	0.551955	0.198054
ENSMUSG00000001416.13	Cct3	36.3532	83.3406	6.54225	69.9815	265.927	271.94	41.7993	44.0529	33.9729	34.7046	152.998	150.59	0.869709	1.89183	3.3795	2.01649	1.7381	1.80583
ENSMUSG00000001419.17	Mef2d	25.441	17.5663	26.4389	33.1675	12.9266	7.14089	58.8548	36.6774	18.7429	36.3339	9.20164	7.19634	0.432268	0.47894	0.349053	0.912854	1.40481	0.992295
ENSMUSG00000001424.14	Snd1	17.2546	15.2333	2.33899	24.7224	17.4195	18.5634	26.0263	24.354	18.6233	20.9594	7.60331	7.84196	0.662968	0.625494	1.41967	1.17954	2.29104	2.36719
ENSMUSG00000001435.14	Col18a1	1.36031	1.60442	22.8261	1.3846	5.7972	12.1219	2.36902	5.83996	1.71904	1.26087	3.56325	3.58835	0.574206	0.274731	1.36064	1.09813	1.62694	3.37811
ENSMUSG00000001440.5	Kpnb1	23.972	34.2498	27.368	28.0777	72.6226	66.3301	32.9092	34.7543	19.806	21.5291	65.0408	47.9122	0.72843	0.985482	1.15248	1.30417	1.11657	1.38441
ENSMUSG00000001441.13	Npepps	41.517	53.4454	46.0029	34.1697	37.4531	41.7343	55.6802	45.697	23.6319	25.9946	58.0591	43.6233	0.745634	1.16956	1.1581	1.31449	0.645086	0.956698
ENSMUSG00000001445.10	Mrpl10	29.5255	18.082	4.24402	50.9549	32.9145	33.2752	28.2756	28.8157	26.7363	29.8007	21.1872	22.4231	1.0442	0.627506	1.72061	1.70986	1.55351	1.48397
ENSMUSG00000001467.5	Cyp51	17.0211	23.8027	75.7667	4.6888	45.4967	50.0863	19.8449	17.4851	2.74589	3.35911	39.4371	41.9148	0.857705	1.36131	1.54559	1.39585	1.15365	1.19495
ENSMUSG00000001472.16	Tcf25	325.977	314.474	30.6738	86.7626	37.7109	55.7986	238.942	243.452	41.1935	52.2806	22.9782	22.451	1.36425	1.29173	1.83929	1.65956	1.64116	2.48535
ENSMUSG00000001482.14	Def8	17.3216	11.9491	18.5811	30.9552	2.83982	4.70315	17.4255	16.5108	18.1985	17.8741	1.71972	1.45511	0.994035	0.723716	1.68552	1.73185	1.65132	3.23217
ENSMUSG00000001506.10	Col1a1	1.81494	16.2658	6.83707	27.1118	6.57939	17.5502	1.10793	4.30614	19.5319	20.1524	2.55704	11.4686	1.63813	3.77735	0.951319	1.34534	2.57305	1.53029
ENSMUSG00000001518.12	Itfg2	14.9974	10.2768	29.2042	13.1463	8.83219	8.01555	12.7798	13.8943	7.01486	8.52003	8.83888	10.906	1.17353	0.739645	0.974655	1.54298	0.999243	0.734968
ENSMUSG00000001524.14	Gtf2h4	33.614	32.098	70.2145	16.2738	49.0105	34.6303	8.03612	11.8817	9.49416	9.15392	14.9118	19.644	4.18287	2.70146	3.07601	1.7778	3.28669	1.76289
ENSMUSG00000001525.10	Tubb5	417.612	189.763	4.2833	65.8199	66.6111	119.624	188.972	177.983	47.1972	42.3357	28.1996	27.9102	2.20991	1.06619	1.48768	1.55471	2.36213	4.28602
ENSMUSG00000001542.6	Ell2	3.95072	4.91163	69.7439	6.36256	16.7829	18.7451	9.98096	9.32118	3.92861	4.92007	31.79	40.8009	0.395826	0.526932	1.09029	1.29319	0.527929	0.459429
ENSMUSG00000001552.14	Jup	22.3195	33.1642	7.22518	94.6192	12.8618	23.7363	22.2269	31.3846	55.6431	81.7672	17.8416	32.9842	1.00417	1.05671	1.25342	1.15718	0.720887	0.719628
ENSMUSG00000001569.10	Nom1	6.86547	6.16432	15.1667	9.86039	10.6066	8.62017	4.48864	6.17364	1.97013	5.25915	4.88758	3.98188	1.52952	0.998489	3.66737	1.8749	2.17011	2.16485
ENSMUSG00000001576.14	Ergic1	54.4821	38.1778	36.4391	14.191	19.8379	24.0059	57.7705	50.8436	15.0024	14.5802	17.2411	24.5169	0.943079	0.750887	1.01095	0.973308	1.15061	0.979159
ENSMUSG00000001627.11	Ifrd1	34.0176	82.1149	2.76934	38.7434	27.7954	24.4707	21.2081	31.1205	24.2594	25.0651	17.8469	15.7671	1.60399	2.63861	1.50206	1.54571	1.55744	1.55201
ENSMUSG00000001630.13	Stk38l	3.7184	4.02737	21.8069	2.69058	2.8853	2.91618	4.42192	4.46235	1.09217	1.53466	1.96499	1.63083	0.840903	0.902522	2.53563	1.75321	1.46835	1.78815
ENSMUSG00000001663.10	Gstt1	33.1379	13.9941	4.14225	25.8008	16.503	37.8733	12.548	10.1921	12.2079	13.3215	3.56153	4.96964	2.64089	1.37303	1.7863	1.93677	4.63368	7.62094
ENSMUSG00000001665.10	Gstt3	3.39423	3.0559	121.743	3.63067	29.9499	29.8704	2.27958	2.65474	1.82984	2.30053	19.4647	26.5356	1.48897	1.15111	2.26372	1.57819	1.53868	1.12567
ENSMUSG00000001666.8	Ddt	118.748	56.0796	28.1715	80.6176	266.767	156.226	31.4061	30.3178	36.579	29.4373	157.237	124.066	3.78105	1.84972	3.32823	2.73862	1.69659	1.25922
ENSMUSG00000001687.15	Ubl3	37.1433	44.3579	8.38407	33.1422	50.012	66.7207	78.0705	69.5279	19.0026	23.0433	109.986	96.8266	0.475766	0.637987	1.48251	1.43826	0.454712	0.689074
ENSMUSG00000001700.9	Gramd3	5.0663	4.32842	18.9309	7.82291	8.178	14.4208	6.27976	6.13297	5.79668	5.73608	6.8468	8.22271	0.806766	0.705761	1.44636	1.36381	1.19443	1.75378
ENSMUSG00000001707.7	Eef1e1	48.1031	41.9981	87.9444	15.0382	31.8988	23.5084	25.1436	18.2204	6.54258	6.47546	11.8328	10.9219	1.91313	2.305	2.89349	2.32234	2.6958	2.1524
ENSMUSG00000001729.14	Akt1	67.2073	70.9719	5.19316	107.716	31.9862	39.9784	64.7745	65.9715	67.3967	85.2341	20.8741	16.976	1.03756	1.0758	1.30488	1.26376	1.53234	2.355
ENSMUSG00000001750.15	Tcirg1	7.53399	5.25349	6.02182	8.36235	5.57078	7.73111	9.95274	15.2274	5.83957	13.6967	3.05591	3.90766	0.756977	0.345003	0.889306	0.610536	1.82295	1.97845
ENSMUSG00000001751.9	Naglu	3.70335	5.63288	7.82617	5.9112	24.6798	32.9666	2.17569	3.25379	3.34944	3.5731	13.5817	16.4294	1.70215	1.73117	1.79786	1.65436	1.81714	2.00657
ENSMUSG00000001755.12	Coasy	7.66234	13.9534	4.60774	10.706	21.3392	27.8083	10.3717	11.9932	2.98198	5.47376	11.8001	9.90896	0.738776	1.16344	2.62449	1.95587	1.80839	2.80638
ENSMUSG00000001767.5	Crnkl1	3.01612	5.23768	22.78	6.88123	34.8199	30.6812	7.16541	5.08453	4.94059	6.7973	18.9351	17.2403	0.420928	1.03012	0.93263	1.01235	1.83891	1.77962
ENSMUSG00000001774.7	Chordc1	20.7873	20.251	47.2698	19.151	19.5737	16.0039	29.1306	21.7473	10.8705	13.0071	10.3336	9.37798	0.713589	0.931196	2.09559	1.47235	1.89418	1.70655
ENSMUSG00000001783.3	Rtcb	44.9395	69.9525	163.697	49.9904	57.0161	60.7337	47.8168	49.5924	23.475	23.9708	23.1548	20.6131	0.939827	1.41055	2.01362	2.08547	2.46239	2.94637
ENSMUSG00000001794.13	Capns1	120.563	79.8143	26.3666	162.987	145.654	383.705	91.485	161.645	111.308	219.596	225.455	272.665	1.31784	0.493764	1.47066	0.742215	0.646042	1.40724
ENSMUSG00000001829.17	Clpb	12.9818	8.41146	61.1364	25.8875	138.58	220.268	13.8047	14.5658	16.6542	18.1585	120.365	186.988	0.94039	0.577478	1.58318	1.42564	1.15134	1.17798
ENSMUSG00000001833.16	Sept7	120.278	148.986	11.3159	65.5602	49.1292	50.7899	196.052	155.226	36.1419	45.2241	30.8535	27.4704	0.6135	0.959799	1.69157	1.44968	1.59234	1.8489
ENSMUSG00000001844.10	Zdhhc4	17.2649	13.1872	20.265	12.9199	54.2728	51.384	16.971	23.1313	14.1666	11.2789	119.479	117.781	1.01732	0.570104	0.79877	1.14549	0.454245	0.436265
ENSMUSG00000001847.14	Rac1	59.942	13.0016	190.768	59.6062	23.6477	12.2821	62.0735	71.2438	30.9372	13.0344	12.0982	11.4522	0.965663	0.182495	0.655036	4.573	1.95465	1.07247
ENSMUSG00000001891.16	Ugp2	44.5814	31.3437	24.1525	201.366	39.6551	45.3897	41.2183	31.0539	91.9509	105.129	22.477	22.2802	1.08159	1.00933	2.07467	1.91541	1.76426	2.03722
ENSMUSG00000001909.15	Trmt1	30.2484	34.8699	10.3526	18.612	40.568	49.6156	24.572	37.7823	14.0314	14.5754	46.8796	50.9156	1.23101	0.922916	1.72132	1.27694	0.865366	0.974466
ENSMUSG00000001910.4	Nacc1	29.4346	35.3511	37.3128	12.5445	13.1981	21.1481	28.6443	30.4837	8.5235	9.83246	11.5065	10.48	1.02759	1.15967	1.2146	1.27583	1.14702	2.01794
ENSMUSG00000001911.16	Nfix	76.6535	257.328	101.216	16.9202	6.45129	8.76103	63.2461	77.3231	13.6625	16.2403	3.61458	5.42464	1.21199	3.32796	2.73104	1.04187	1.78479	1.61504
ENSMUSG00000001924.15	Uba1	146.92	64.4418	4.45953	136.699	170.983	162.104	137.664	201.966	52.3932	87.189	68.9391	111.222	1.06724	0.319073	1.93185	1.56785	2.4802	1.45749
ENSMUSG00000001942.7	Siae	3.72317	2.64674	20.9096	4.1504	7.13075	8.57121	6.51197	6.70441	3.34308	4.41553	5.5449	6.11747	0.571743	0.394776	1.33396	0.939956	1.286	1.4011
ENSMUSG00000001962.8	Fam50a	18.681	11.7935	26.8563	19.0534	11.2034	13.6066	11.321	15.2158	9.21582	9.99961	3.09922	3.52042	1.65012	0.775082	2.26889	1.90541	3.61492	3.86505
ENSMUSG00000001964.14	Emd	34.7492	14.1614	10.6967	37.7724	20.9057	15.0213	30.2217	24.4661	22.2258	29.1023	11.3379	15.4386	1.14981	0.578816	1.20834	1.29792	1.84388	0.972972
ENSMUSG00000001983.7	Taco1	1.74087	1.15781	16.4165	23.2701	4.04003	4.12145	5.9682	6.33841	16.0742	19.8972	2.354	2.85603	0.291691	0.182666	0.665457	1.16951	1.71624	1.44307
ENSMUSG00000001999.15	Blvra	33.2495	30.6994	638.394	18.0446	13.2299	27.2637	13.8362	12.9667	6.24058	9.13041	6.78237	5.97776	2.40309	2.36756	2.63061	1.97632	1.95064	4.56086
ENSMUSG00000002010.17	Idh3g	174.785	52.9457	59.4668	486.383	39.781	54.9987	95.8549	96.2282	292.72	264.522	14.2584	21.2545	1.82344	0.55021	2.18091	1.83873	2.79001	2.58762
ENSMUSG00000002014.12	Ssr4	58.0012	19.4716	80.1768	37.622	43.2441	37.9625	29.9388	26.9458	27.5132	21.1245	14.2174	9.28284	1.93732	0.722619	2.16139	1.78097	3.04163	4.08953
ENSMUSG00000002015.5	Bcap31	104.723	93.1316	20.2776	83.8232	49.7686	85.0008	54.8736	52.117	30.9897	35.6981	15.3622	15.9683	1.90843	1.78697	2.58721	2.34811	3.23969	5.32311
ENSMUSG00000002017.9	Fam98a	10.3596	8.81117	10.0979	15.2963	51.1156	42.4775	14.926	15.0089	9.74294	12.2139	62.5507	56.3463	0.694063	0.587061	2.08127	1.25236	0.817187	0.753865
ENSMUSG00000002031.11	Ift46	14.4201	22.0826	28.5734	7.40478	60.7435	48.4616	16.1874	19.5829	3.06257	5.76298	46.1643	39.839	0.890822	1.12765	3.29721	1.28489	1.31581	1.21644
ENSMUSG00000002043.17	Trappc6a	21.112	17.3209	4.33842	25.8266	45.5949	54.5985	6.5105	8.19304	5.56737	7.00282	23.7749	25.4828	3.24277	2.1141	5.1323	3.68803	1.91777	2.14256
ENSMUSG00000002052.6	Supt6	4.84596	2.81162	9.03807	5.99116	29.0551	23.3176	22.4479	29.0089	4.29917	7.88362	23.0931	25.941	0.215876	0.0969228	1.00913	0.75995	1.25818	0.898871
ENSMUSG00000002059.18	Rab34	7.0621	2.78179	46.0194	9.2701	12.7572	19.4813	8.97307	14.263	3.42402	2.37033	7.10653	7.83977	0.787033	0.195036	2.63961	3.91088	1.79514	2.48494
ENSMUSG00000002064.10	Sdf2	44.0414	22.0103	4.98532	42.8078	14.3415	29.2216	29.7634	20.7861	16.692	17.6135	12.1902	16.2568	1.47972	1.05889	2.75697	2.4304	1.17648	1.7975
ENSMUSG00000002083.13	Bbc3	5.85643	8.57054	247.74	3.96026	2.24938	7.36433	3.95417	5.60998	1.6322	1.60944	2.8569	1.30838	1.48108	1.52773	3.05435	2.46065	0.78735	5.62859
ENSMUSG00000002102.15	Psmc3	190.224	145.487	5.01198	244.182	741.08	689.5	105.337	96.0827	107.931	111.603	472.171	494.23	1.80586	1.51418	2.29536	2.18795	1.56952	1.3951
ENSMUSG00000002103.15	Acp2	10.5516	17.9035	13.5745	7.37101	9.04444	11.1705	18.6206	21.254	5.09046	5.01834	8.33071	6.31417	0.566662	0.842359	0.984583	1.46881	1.08567	1.76912
ENSMUSG00000002105.15	Slc39a13	26.3245	18.3594	7.28984	15.3392	18.736	27.7162	16.8215	23.5285	13.771	12.6472	12.9958	26.692	1.56493	0.780307	0.985729	1.21286	1.4417	1.03837
ENSMUSG00000002108.10	Nr1h3	4.056	3.10785	9.52009	6.3991	6.32133	6.31622	2.05235	3.91471	4.39891	6.19406	7.70032	7.43143	1.97627	0.79389	1.65719	1.0331	0.820917	0.849933
ENSMUSG00000002129.11	Sf3a1	10.2726	9.40289	11.7111	9.14024	28.9775	20.9812	19.9023	20.4523	6.83064	8.83846	23.674	23.8596	0.516152	0.459747	1.39373	1.03414	1.22402	0.879361
ENSMUSG00000002147.18	Stat6	4.48565	6.67475	15.8271	15.4614	4.51202	6.80147	3.87035	7.44351	11.6487	16.7008	2.89159	3.87551	1.15898	0.896722	1.00536	0.925786	1.5604	1.75499
ENSMUSG00000002205.16	Vrk3	18.8004	20.8332	10.3166	19.8424	81.2857	62.5587	13.3142	11.0498	7.24242	12.7658	70.5075	57.271	1.41205	1.88539	2.18533	1.55434	1.15287	1.09233
ENSMUSG00000002210.11	Smg9	35.5104	39.5837	15.7547	10.4267	156.757	123.47	24.7511	33.3934	5.12836	7.33988	114.053	117.404	1.4347	1.18537	2.01168	1.42055	1.37442	1.05167
ENSMUSG00000002222.14	Rmnd5a	24.5374	26.8212	117.059	18.2052	11.4997	14.3253	30.027	25.648	12.5478	12.544	11.961	9.67609	0.817177	1.04574	1.25557	1.45131	0.961434	1.48048
ENSMUSG00000002233.13	Rhoc	38.6552	34.3604	15.1171	98.6358	13.6558	30.3902	15.567	17.3951	42.0787	46.2072	4.4755	4.38109	2.48315	1.97529	2.7819	2.13464	3.05123	6.93668
ENSMUSG00000002250.15	Ppard	4.39794	18.465	37.1046	14.6866	3.02928	3.16776	10.954	14.4528	8.75661	11.8413	1.61763	2.03244	0.401491	1.27761	1.72637	1.24029	1.87267	1.5586
ENSMUSG00000002279.18	Lmf1	23.5122	20.8745	6.50402	29.4082	68.8954	59.3591	8.92023	10.3266	13.4583	13.698	57.7494	61.7665	2.63582	2.02144	2.757	2.14689	1.19301	0.961024
ENSMUSG00000002289.15	Angptl4	2.08597	1.41134	17.2522	11.1956	5.56406	6.49948	1.44484	2.10261	4.50442	4.07432	1.50596	1.70652	1.44374	0.671233	1.44392	2.74783	3.69468	3.80862
ENSMUSG00000002307.15	Daxx	31.092	31.9389	26.8554	11.8485	105.271	68.0388	9.33169	9.9113	5.13072	5.93623	66.0753	52.5726	3.33187	3.22248	3.36252	1.99597	1.59319	1.29419
ENSMUSG00000002308.15	Cd320	6.60836	5.65513	33.7081	24.5414	134.577	59.5489	3.91245	5.43302	6.97537	5.50447	78.4469	73.3541	1.68906	1.04088	3.85003	4.45845	1.71552	0.8118
ENSMUSG00000002319.15	Ipo4	45.5197	57.6665	16.2592	18.1841	82.0857	101.953	27.9498	39.8803	14.1246	27.0217	105.615	181.953	1.62863	1.44599	2.38648	0.672946	0.777219	0.560325
ENSMUSG00000002320.15	Tm9sf1	9.95995	10.9315	8.45012	17.4193	17.3625	17.9311	11.9585	13.8453	12.2706	12.2457	8.0202	9.78155	0.832873	0.78955	1.32504	1.42248	2.16484	1.83315
ENSMUSG00000002326.5	Gmpr2	14.0481	6.32773	65.9824	9.38836	20.7411	16.7881	12.6489	12.1124	4.96611	5.41708	19.8709	19.4621	1.11061	0.52242	1.70156	1.7331	1.04379	0.862605
ENSMUSG00000002329.6	Mdp1	35.3643	52.9428	77.2479	50.4691	8.48467	17.3683	19.1034	15.4322	19.8571	18.1868	3.23415	3.34417	1.8512	3.43066	3.32286	2.77504	2.62346	5.19359
ENSMUSG00000002332.15	Dhrs1	69.7316	86.1965	23.4896	49.6577	133.487	144.081	42.3679	62.7552	17.0022	25.3984	146.396	136.234	1.64586	1.37354	4.54341	1.95515	0.911818	1.05761
ENSMUSG00000002342.17	Tmem161a	6.90951	11.2294	18.7977	47.3844	4.98123	16.1625	14.0146	15.7483	23.0867	20.2864	5.99802	6.55334	0.493024	0.713058	1.01745	2.33578	0.830478	2.4663
ENSMUSG00000002345.17	Borcs8	34.4385	39.8235	12.8017	16.3462	29.1938	26.9296	16.3433	19.1816	10.4137	10.1936	31.4531	30.6815	2.1072	2.07613	1.80509	1.60358	0.928171	0.877713
ENSMUSG00000002346.16	Slc25a42	7.8703	9.48074	19.5284	14.5665	2.14934	2.61165	11.2565	13.3472	11.3759	21.8534	2.33433	2.92286	0.699176	0.710319	1.12533	0.666557	0.920754	0.893525
ENSMUSG00000002372.8	Ranbp3	45.9775	49.6493	252.559	22.4276	58.6675	54.5097	28.4002	31.0889	9.59416	12.0362	51.7553	53.0868	1.61892	1.59701	2.03545	1.86334	1.13356	1.0268
ENSMUSG00000002379.6	Ndufa11	112.521	88.1582	24.9383	230.626	19.2221	21.539	19.5602	20.8838	59.8132	58.9159	8.00855	8.46008	5.75255	4.22137	4.22246	3.91449	2.4002	2.54595
ENSMUSG00000002393.14	Nr2f6	15.8541	4.2747	79.3459	19.3489	4.30142	5.8963	7.85719	6.7658	7.33121	8.62745	1.60942	1.20773	2.01778	0.63181	3.40167	2.24271	2.67266	4.88212
ENSMUSG00000002395.14	Use1	63.9759	34.5898	13.7946	68.3742	53.7089	49.2627	32.3536	36.7207	47.449	41.6487	53.731	56.5641	1.9774	0.941968	1.67223	1.64169	0.999588	0.870918
ENSMUSG00000002396.8	Ocel1	5.1728	4.93725	6.01931	9.32803	28.756	23.2835	6.06832	5.70678	5.39524	4.06005	27.5879	23.0535	0.852427	0.865155	2.55681	2.29751	1.04234	1.00998
ENSMUSG00000002409.18	Dyrk1b	6.63643	11.3591	548.216	10.9945	69.0041	54.9827	10.0424	12.2154	7.4429	8.88169	162.25	222.619	0.660841	0.929902	0.808732	1.23788	0.425295	0.246981
ENSMUSG00000002416.13	Ndufb2	77.7179	24.5261	22.3648	349.055	40.9284	24.9806	27.9368	39.4998	100.772	104.593	20.4751	26.2872	2.78192	0.620917	5.44015	3.33725	1.99893	0.950295
ENSMUSG00000002455.14	Prpf6	27.4105	23.5929	53.5457	20.1484	45.5898	39.9346	21.9254	18.9465	10.4666	12.3914	26.0486	21.8174	1.25017	1.24524	2.13678	1.626	1.75018	1.83041
ENSMUSG00000002477.4	Snrpd1	165.908	187.183	14.6803	25.7839	103.367	63.4786	39.4816	26.7405	13.8911	7.99903	45.4156	33.1363	4.20215	6.99996	3.85468	3.22338	2.27601	1.91568
ENSMUSG00000002496.9	Tsc2	11.2312	11.4288	86.9824	16.5281	6.76952	6.96935	14.5453	21.7203	14.1466	18.1986	6.9587	6.85152	0.772155	0.526183	1.03772	0.90821	0.972814	1.0172
ENSMUSG00000002504.14	Slc9a3r2	43.6466	24.8782	62.3573	75.2712	3.64867	4.91948	23.1201	32.8077	48.1645	81.2583	1.31659	1.57764	1.88782	0.758302	1.80595	0.92632	2.77129	3.11825
ENSMUSG00000002524.15	Puf60	157.047	96.0788	2.8105	62.7527	140.211	123.261	71.5876	76.1043	25.4369	27.1172	78.3886	85.9143	2.19378	1.26246	2.45145	2.31413	1.78867	1.4347
ENSMUSG00000002550.16	Uck1	4.75624	2.57366	85.32	4.53414	6.80057	6.28135	7.5412	8.5816	1.90828	2.42617	3.36687	4.94077	0.630701	0.299904	1.47279	1.86884	2.01985	1.27133
ENSMUSG00000002580.7	Mien1	154.667	148.067	20.3106	57.2401	65.4035	64.1499	58.7306	50.4861	25.4591	13.01	28.4096	25.6154	2.6335	2.93282	3.35126	4.3997	2.30216	2.50435
ENSMUSG00000002603.15	Tgfb1	6.94933	5.79575	17.6298	24.6473	14.2467	33.6033	4.66979	5.15753	15.2541	16.4085	8.23878	7.92653	1.48815	1.12375	1.33148	1.50211	1.72922	4.23934
ENSMUSG00000002608.8	Ccdc97	25.0105	17.7355	10.3921	24.3745	35.1418	29.15	25.9894	25.8431	17.5567	20.3234	36.4148	37.1604	0.962334	0.686276	1.00417	1.19934	0.965043	0.784439
ENSMUSG00000002625.9	Akap8l	15.5421	14.8419	25.8277	10.5272	30.2799	18.7564	17.2106	45.7583	8.19417	16.0184	23.5881	36.7326	0.903052	0.324355	1.26823	0.657194	1.28369	0.510621
ENSMUSG00000002658.9	Gtf2f1	94.6281	72.3225	123.766	22.3455	228.667	163.98	38.3092	36.4141	11.8593	12.4862	152.419	148.224	2.47011	1.98611	2.17785	1.78961	1.50025	1.10629
ENSMUSG00000002660.7	Clpp	89.1751	40.4631	121.072	95.3086	32.3705	30.593	35.9492	33.3175	35.4746	32.7794	10.1352	9.60678	2.48058	1.21447	3.48886	2.90757	3.19387	3.18452
ENSMUSG00000002661.14	Alkbh7	50.8806	60.5398	13.5363	104.105	28.8346	27.1309	10.8047	11.6426	31.1618	25.6443	13.8887	15.53	4.70913	5.19983	3.88528	4.05958	2.07612	1.74699
ENSMUSG00000002679.14	Med6	31.7566	12.7691	13.3501	10.9576	22.9167	23.3817	11.9807	10.4511	5.05817	6.99396	19.6081	17.033	2.65065	1.2218	2.67612	1.56673	1.16874	1.37273
ENSMUSG00000002731.6	Prkra	11.4044	11.3797	8.65397	13.3672	32.9841	51.0193	10.2372	8.09215	6.61347	6.44985	18.9772	14.5383	1.11401	1.40626	2.01863	2.07248	1.73809	3.50931
ENSMUSG00000002733.8	Plekha3	10.3717	9.28601	26.992	9.64292	15.168	16.2848	22.4254	19.6667	8.79516	9.41589	18.0474	15.4955	0.4625	0.47217	0.983946	1.02411	0.840454	1.05094
ENSMUSG00000002741.9	Ykt6	42.6545	41.6627	7.2771	35.034	38.2386	42.6239	31.5053	29.8823	18.0423	20.3184	25.5494	21.2989	1.35388	1.39423	1.49604	1.72424	1.49665	2.00123
ENSMUSG00000002748.7	Baz1b	8.69375	20.136	31.5572	7.55449	10.9176	9.49274	20.0385	28.7438	8.97882	11.6452	11.1577	8.08486	0.433852	0.700535	0.810474	0.648723	0.978479	1.17414
ENSMUSG00000002763.16	Pex6	26.7751	32.0676	136.6	27.6752	21.6969	25.6481	13.8502	16.2033	9.26647	10.1225	11.8633	15.5713	1.9332	1.97908	3.40552	2.73403	1.82892	1.64714
ENSMUSG00000002767.13	Mrpl2	65.2796	76.5678	53.2778	161.802	42.0493	60.9469	26.3398	25.5956	38.9878	48.6715	27.3442	21.3873	2.47837	2.99145	3.50367	3.32437	1.53778	2.84968
ENSMUSG00000002768.7	Mea1	167.234	44.9492	2.45578	39.82	387.23	413.914	61.7492	68.4609	21.2327	19.643	514.983	716.365	2.70828	0.656567	2.50924	2.02718	0.751927	0.577797
ENSMUSG00000002769.8	Gnmt	1.9256	1.71476	37.326	4.83388	4.32888	10.4116	1.32818	2.83773	1.66796	2.02976	1.42269	1.89001	1.4498	0.604272	1.47233	2.3815	3.04274	5.50874
ENSMUSG00000002778.14	Kdelr1	44.2613	71.21	14.3937	66.7731	46.0043	63.8699	38.6074	53.3236	61.125	69.5004	22.7428	22.6433	1.14644	1.33543	0.610651	0.960758	2.02281	2.8207
ENSMUSG00000002797.9	Ggct	17.1303	9.03252	12.8439	10.8028	14.1271	15.5509	6.0308	5.64857	7.6383	2.95471	13.3837	11.2481	2.84047	1.59908	1.88441	3.65612	1.05555	1.38254
ENSMUSG00000002803.13	Btbd6	25.6293	18.9822	11.9834	12.0225	4.08318	4.2066	21.994	22.1704	8.60432	8.11951	3.60649	3.18993	1.16529	0.856196	1.49273	1.48069	1.13218	1.31871
ENSMUSG00000002804.3	Nudt14	22.0874	10.1079	29.5789	9.58978	10.6627	10.6768	6.36579	5.42901	2.83814	3.10951	4.31433	3.52949	3.4697	1.86182	4.22226	3.08401	2.47146	3.02501
ENSMUSG00000002812.4	Flii	12.6054	15.0371	35.5902	34.2715	17.1125	20.483	15.2424	20.671	23.0274	31.2195	10.7484	13.4585	0.827	0.727451	1.28451	1.09776	1.59209	1.52194
ENSMUSG00000002820.5	Atg4d	15.881	12.1813	6.06968	32.2903	20.5534	21.6177	11.156	14.8023	14.839	15.3478	13.3813	15.6919	1.42353	0.822932	2.39843	2.10391	1.53598	1.37764
ENSMUSG00000002825.6	Qtrt1	7.90109	6.82274	21.6836	6.80385	7.14819	7.50275	5.99967	6.85066	2.27433	3.65144	4.27367	6.27404	1.31692	0.995924	2.66878	1.86333	1.67261	1.19584
ENSMUSG00000002833.10	Hdgfrp2	34.3936	23.9832	38.972	23.691	80.9141	69.859	24.0849	29.7004	13.0486	14.7826	54.4859	64.4674	1.42802	0.807505	1.66176	1.60263	1.48504	1.08363
ENSMUSG00000002844.8	Adprh	57.8237	41.2652	8.43998	39.1589	68.272	50.1585	49.1847	48.8585	17.7227	18.565	30.9823	30.2257	1.17564	0.844585	2.19898	2.10928	2.20358	1.65947
ENSMUSG00000002845.14	Tmem39a	4.03336	4.03167	40.7113	6.29657	15.5172	14.3783	10.7115	11.329	4.86755	9.88973	15.774	13.565	0.376546	0.355872	1.73393	0.636678	0.983725	1.05995
ENSMUSG00000002846.9	Timmdc1	13.7643	8.40136	3.6101	36.7551	9.75738	9.53583	12.156	10.6366	21.2415	21.7661	6.80686	5.11692	1.1323	0.789857	1.91659	1.68864	1.43346	1.86359
ENSMUSG00000002870.8	Mcm2	1.3494	1.82322	7.13467	2.73271	17.5728	8.4161	1.64037	1.63241	2.476	2.80243	6.05262	5.23259	0.822618	1.11689	1.45804	0.97512	2.90334	1.6084
ENSMUSG00000002871.14	Tpra1	9.3811	4.16346	7.02884	10.7963	5.02952	6.9492	17.1222	19.4211	8.0944	12.6519	3.73038	4.91691	0.547891	0.214378	0.881433	0.85333	1.34826	1.41333
ENSMUSG00000002881.14	Nab1	6.78886	6.86782	8.23595	10.31	6.66403	16.0289	10.974	8.85889	10.0736	6.05053	6.89042	5.15836	0.61863	0.775247	0.697747	1.70398	0.967143	3.10736
ENSMUSG00000002910.10	Arrdc2	10.628	8.16613	87.4894	15.979	6.38937	5.79533	9.47556	12.9343	5.50566	11.7687	4.9207	4.97646	1.12162	0.631357	1.4959	1.35775	1.29847	1.16455
ENSMUSG00000002949.15	Timm44	19.8204	16.0574	19.193	59.8497	53.1403	31.9497	20.2089	27.8718	37.5532	44.8271	37.6349	33.62	0.980776	0.576117	2.32974	1.33512	1.412	0.950318
ENSMUSG00000002957.11	Ap2a2	32.5216	27.5118	12.6915	19.7751	18.6626	18.9039	48.3308	48.2741	13.3486	12.2988	17.8208	20.4426	0.672897	0.569909	1.43782	1.60789	1.04724	0.924729
ENSMUSG00000002963.17	Pnkp	11.9322	7.83006	21.3074	16.7283	22.1473	22.8709	10.8253	13.6518	5.42362	6.7518	12.5587	13.4488	1.10225	0.573555	2.34005	2.47761	1.7635	1.70059
ENSMUSG00000002968.8	Med25	25.8014	12.8995	78.5625	34.1732	52.6908	55.3103	30.2751	44.4334	26.6459	34.0733	41.5719	56.0654	0.852231	0.29031	0.79965	1.00293	1.26746	0.986533
ENSMUSG00000002984.17	Tomm40	98.6847	122.059	190.561	84.8532	30.9662	50.1046	44.4163	44.6675	35.4884	36.9142	14.6038	18.0132	2.22181	2.73262	2.21375	2.29866	2.12042	2.78155
ENSMUSG00000002985.16	Apoe	727.287	1331.23	33.7142	365.095	144.431	781.121	426.149	642.596	97.4969	115.528	67.1574	51.1397	1.70665	2.07165	1.95453	3.16024	2.15063	15.2743
ENSMUSG00000002996.17	Hbp1	6.21809	6.36957	16.921	41.4751	27.4326	33.7302	17.021	18.8761	23.2758	29.9401	22.0583	20.4391	0.36532	0.337441	1.44846	1.38527	1.24364	1.65027
ENSMUSG00000003031.14	Cdkn1b	33.7052	65.7229	6.21795	9.63819	10.1366	16.3761	20.2322	15.3522	14.793	16.3517	6.18191	5.88007	1.66592	4.281	1.14385	0.589431	1.63972	2.78502
ENSMUSG00000003037.16	Rab8a	12.3734	8.74919	27.6524	7.07426	16.3452	15.5328	13.5087	10.3436	7.95828	5.53177	16.1788	13.9641	0.915963	0.845852	0.781317	1.27884	1.01028	1.11234
ENSMUSG00000003039.8	Fam32a	40.5576	27.8339	82.4741	18.9897	28.6595	26.9849	40.4968	33.6444	11.7159	10.2517	13.7646	12.612	1.0015	0.827295	2.36024	1.85234	2.08212	2.13962
ENSMUSG00000003068.15	Stk11	49.3262	69.7966	1522.74	106.333	50.3986	77.242	32.1643	35.8575	28.6888	46.2043	43.3822	63.4772	1.53357	1.9465	2.87479	2.30136	1.16173	1.21685
ENSMUSG00000003072.15	Atp5d	882.563	379.228	45.7634	1735.8	148.998	190.879	260.974	155.407	541.086	480.666	108.475	106.784	3.3818	2.44023	2.81423	3.61124	1.37357	1.78752
ENSMUSG00000003099.11	Ppp5c	90.4246	91.6936	1.07552	53.1119	90.3667	52.877	64.193	63.4059	33.3477	40.4203	33.7467	44.7813	1.40864	1.44614	1.37231	1.31399	2.6778	1.18078
ENSMUSG00000003119.14	Cdk12	1.32637	3.34002	16.3006	2.02499	8.99898	6.0902	4.64795	7.42804	1.62617	2.68321	15.6745	12.796	0.285365	0.449649	0.66138	0.754688	0.574117	0.475945
ENSMUSG00000003123.15	Lipe	4.22547	3.22314	10.3925	35.2664	35.9956	65.5772	6.07039	8.48348	15.8522	30.4998	61.2264	106.702	0.696078	0.379931	1.02828	1.15628	0.587909	0.614583
ENSMUSG00000003131.6	Pafah1b2	58.6174	48.0501	9.85512	9.94962	45.6323	40.4128	54.3334	46.8204	6.06718	6.0009	44.5978	43.0608	1.07885	1.02626	1.71291	1.65802	1.0232	0.938506
ENSMUSG00000003135.15	Cnot11	10.6747	5.14619	7.4407	11.182	21.7696	16.9692	13.2046	14.1529	6.39916	7.1764	13.8461	12.4993	0.80841	0.363614	1.54007	1.55817	1.57226	1.35761
ENSMUSG00000003154.15	Foxj2	6.23407	7.82704	41.8756	8.2918	2.71339	3.7317	8.76833	9.28988	6.55843	8.52775	1.97888	2.06517	0.710976	0.842534	1.13453	0.972332	1.37118	1.80697
ENSMUSG00000003161.15	Sri	39.9071	29.6441	25.0282	25.619	6.83432	17.3066	21.6807	26.9554	16.6178	15.2696	3.07707	3.32215	1.84068	1.09975	2.51993	1.67778	2.22105	5.20945
ENSMUSG00000003184.15	Irf3	12.6894	13.7363	12.4205	18.884	38.5496	38.7089	11.9039	26.2301	9.0812	21.1537	34.0757	45.1959	1.06598	0.523687	2.75604	0.892707	1.13129	0.85647
ENSMUSG00000003190.12	Bcl2l12	1.70782	2.76682	64.4238	5.85428	55.5121	42.446	1.41623	1.08692	3.98932	4.27471	24.4486	26.63	1.2059	2.54556	3.11343	1.36952	2.27057	1.59392
ENSMUSG00000003199.16	Mpnd	80.482	71.6345	2.98677	54.9642	19.259	26.0731	41.1368	42.4008	18.4472	20.3306	5.31592	6.80719	1.95645	1.68946	3.49234	2.70353	3.62289	3.83023
ENSMUSG00000003226.6	Ranbp2	1.75695	2.92322	22.538	4.40847	17.2425	14.4936	10.6937	10.8624	3.52959	4.053	19.0367	10.3635	0.164297	0.269114	0.846209	1.0877	0.905749	1.39853
ENSMUSG00000003234.15	Abcf3	28.1421	22.8086	31.345	27.4659	69.6666	55.0752	23.1428	30.4532	13.7559	15.0078	39.6131	48.9579	1.21602	0.748972	1.63842	1.83011	1.75868	1.12495
ENSMUSG00000003235.12	Eif2b5	15.4836	14.2077	24.4626	29.5391	45.0091	33.9647	16.0674	14.1618	13.5802	12.0202	31.5777	26.4476	0.963663	1.00324	2.30814	2.45745	1.42534	1.28422
ENSMUSG00000003269.16	Cyth2	67.6596	15.3968	119.395	23.6297	147.605	102.669	37.1356	36.2997	10.404	14.1198	81.6276	86.9281	1.82196	0.424158	2.35127	1.67351	1.80828	1.18108
ENSMUSG00000003299.9	Mrpl4	51.4059	28.3499	6.52332	133	45.6014	38.723	26.5255	26.8499	47.2992	48.3514	18.86	18.1689	1.93798	1.05586	2.52426	2.7507	2.41789	2.13128
ENSMUSG00000003308.14	Keap1	5.7982	27.2909	27.4264	18.3747	7.15772	7.24906	9.42533	11.194	6.31372	8.87405	9.66314	7.54221	0.615172	2.43799	1.0332	2.07061	0.740724	0.961132
ENSMUSG00000003316.14	Glg1	25.9184	35.061	19.6401	22.2628	14.7218	13.837	25.5734	29.6065	16.3654	18.8359	10.2722	6.59891	1.01349	1.18423	1.67587	1.18194	1.43318	2.09686
ENSMUSG00000003344.14	Btbd2	39.3631	11.2206	44.7802	28.2034	16.0805	10.0594	26.566	40.222	14.2965	16.1472	10.887	12.6153	1.48171	0.278966	1.37377	1.74665	1.47704	0.7974
ENSMUSG00000003345.15	Csnk1g2	60.0907	61.9296	36.2281	42.1196	102.877	148.211	59.9334	62.4119	35.2165	33.8563	166.047	249.54	1.00262	0.992272	1.27157	1.24407	0.619565	0.593938
ENSMUSG00000003346.14	Abhd17a	90.3888	43.0485	15.3763	33.9353	79.3261	77.9173	66.763	62.4266	18.335	15.4302	66.5594	63.7141	1.35388	0.689587	1.97589	2.19928	1.19181	1.22292
ENSMUSG00000003360.14	Ddx23	15.8571	15.0744	37.6113	15.87	23.3281	17.7751	19.66	18.5305	10.1152	12.3623	14.2688	11.9626	0.80657	0.813492	1.52012	1.28374	1.6349	1.48589
ENSMUSG00000003363.15	Pld3	692.743	413.338	148.367	44.4026	187.513	288.636	221.185	194.354	13.9743	19.7127	59.3269	72.7568	3.13196	2.12673	2.69147	2.25249	3.16067	3.96714
ENSMUSG00000003380.11	Rabac1	189.719	136.433	35.3721	152.154	65.2064	107.896	75.1447	73.2555	63.0852	79.2505	46.5981	63.3201	2.52472	1.86243	2.35184	1.91991	1.39934	1.70398
ENSMUSG00000003402.13	Prkcsh	49.0725	44.7361	88.1262	40.1549	54.5179	65.9829	36.3266	38.4975	19.8945	21.3657	26.8314	26.668	1.35087	1.16205	1.77798	1.87941	2.03187	2.47424
ENSMUSG00000003420.8	Fcgrt	26.3017	28.0786	35.8674	104.149	19.405	58.5196	9.99439	12.167	36.9346	41.4725	5.03598	7.27086	2.63164	2.30776	2.38601	2.51128	3.85326	8.04851
ENSMUSG00000003421.13	Nosip	68.9181	59.1221	66.9943	33.7184	66.8545	71.4005	30.1152	30.5671	13.8128	17.9538	35.054	38.6588	2.28848	1.93418	2.59667	1.87807	1.90719	1.84694
ENSMUSG00000003423.15	Pih1d1	71.6528	65.9103	110.351	55.3162	260.544	153.18	22.1407	24.1157	20.1282	17.707	184.029	125.274	3.23624	2.73308	3.32838	3.12398	1.41578	1.22276
ENSMUSG00000003429.11	Rps11	215.483	70.4419	13.9591	88.8041	180.952	122.225	85.8605	74.2094	102.98	76.9643	103.378	82.5546	2.50969	0.949232	1.07158	1.15384	1.7504	1.48053
ENSMUSG00000003435.9	Supt5	29.1705	25.1792	86.1441	15.4837	84.4799	50.5296	32.6602	37.6862	10.518	16.3821	59.2716	60.2575	0.893154	0.668126	1.32716	0.94516	1.4253	0.83856
ENSMUSG00000003437.14	Paf1	91.6662	55.3964	51.5689	69.9728	162.373	117.902	50.691	52.7068	35.6191	35.921	83.3347	82.6042	1.80833	1.05103	2.41848	1.94796	1.94844	1.42731
ENSMUSG00000003438.17	Timm50	28.0001	23.798	11.5582	68.3056	32.879	25.0628	24.1812	17.5137	26.4841	31.234	16.717	19.3755	1.15793	1.35882	1.94716	2.1869	1.9668	1.29353
ENSMUSG00000003458.12	Ncstn	20.4952	16.1662	72.3711	21.7201	54.7373	79.7939	24.5252	39.5202	18.8675	22.5485	33.7493	36.5758	0.835681	0.409062	0.612599	0.963263	1.62188	2.18161
ENSMUSG00000003464.13	Pex19	42.3579	32.5251	43.4114	96.3624	41.6889	58.6227	47.8385	44.2686	44.8789	66.9426	23.084	21.291	0.885436	0.734723	1.61259	1.43948	1.80596	2.7534
ENSMUSG00000003518.13	Dusp3	48.4961	31.2475	16.68	39.3306	24.1382	23.582	53.4767	48.1766	26.3729	29.1184	20.9298	30.8868	0.906863	0.648603	1.64606	1.35071	1.1533	0.763496
ENSMUSG00000003526.11	Prodh	14.0971	11.0943	4.18247	16.6656	2.49141	5.57464	11.9566	14.6227	12.9559	11.6826	1.07107	1.01186	1.17903	0.758704	1.28744	1.42654	2.3261	5.50932
ENSMUSG00000003527.8	Dgcr14	9.72533	6.78597	8.49602	4.97435	14.8748	13.8201	8.53676	10.3569	2.35344	2.64045	13.5296	15.5322	1.13923	0.65521	1.77718	1.8839	1.09943	0.889766
ENSMUSG00000003528.14	Slc25a1	33.2348	21.535	38.9082	5.72127	46.9243	74.2925	26.0867	25.2577	4.97606	5.50315	34.0884	29.5589	1.27401	0.852611	1.70738	1.03963	1.37655	2.51337
ENSMUSG00000003531.14	Dgcr6	83.6085	113.429	64.1197	33.9255	82.6597	99.756	27.1576	30.7286	15.4663	11.1033	83.851	90.1187	3.07864	3.6913	2.51568	3.05544	0.985792	1.10694
ENSMUSG00000003541.6	Ier3	19.2251	23.1652	18.0444	49.1163	1.75591	4.12498	7.63888	8.48478	20.4303	19.3048	1.31609	1.10165	2.51675	2.73021	3.13846	2.54425	1.33419	3.74437
ENSMUSG00000003546.9	Klc4	10.7622	8.41029	44.1252	19.4896	16.0288	20.6583	9.13587	10.7653	7.16292	9.07551	9.94651	12.4699	1.17802	0.781237	2.51914	2.1475	1.6115	1.65666
ENSMUSG00000003559.7	As3mt	4.76786	2.92012	8.25382	40.2737	10.8053	11.1016	6.54465	6.31458	19.6402	19.0435	6.90858	8.30404	0.728512	0.46244	2.24668	2.11482	1.56404	1.33689
ENSMUSG00000003581.14	Rnf215	9.44784	6.31672	7.00828	7.72162	5.26159	5.31204	10.9074	14.1577	5.47882	7.02429	3.27042	3.69383	0.866186	0.44617	1.5065	1.09928	1.60884	1.43809
ENSMUSG00000003604.14	Aven	3.71969	4.45993	25.5135	7.41896	37.84	38.1716	2.66937	4.21938	2.90463	2.30201	28.4238	33.2447	1.39347	1.05701	2.4128	3.22282	1.33128	1.1482
ENSMUSG00000003617.16	Cp	6.02496	6.87783	8.92326	21.6214	11.597	24.9766	4.93138	10.7368	22.8884	23.5942	13.0038	6.98975	1.22176	0.640584	1.11469	0.916386	0.891818	3.57332
ENSMUSG00000003623.4	Crot	3.67787	4.02459	2.17353	11.3321	8.25965	9.50255	9.37165	9.72706	6.76009	8.64453	4.37779	4.28658	0.392446	0.413751	1.31999	1.3109	1.88672	2.21681
ENSMUSG00000003644.17	Rps6ka1	13.5554	14.0736	19.9294	3.87041	15.6558	14.6355	10.7919	16.0771	1.60225	1.59573	20.1594	23.8297	1.25608	0.875381	1.35654	2.42548	0.7766	0.614172
ENSMUSG00000003660.10	Snrnp200	6.65187	4.06724	24.6098	16.0081	42.9449	20.0381	18.6204	28.6244	14.2125	19.1147	41.9551	34.5786	0.357235	0.14209	1.40225	0.837478	1.02359	0.579495
ENSMUSG00000003662.10	Ciao1	25.1652	24.9686	17.8681	25.0516	19.2245	21.6837	21.4152	19.9289	10.1696	11.7363	10.1299	9.18132	1.17511	1.25288	2.41994	2.13453	1.8978	2.36171
ENSMUSG00000003680.15	Taf6l	18.6357	11.8341	22.7167	16.7559	43.0877	43.1047	12.6207	12.8282	11.2598	10.5035	28.4871	29.4815	1.4766	0.92251	1.58689	1.59526	1.51253	1.4621
ENSMUSG00000003721.14	Insig2	13.3526	17.8544	10.7818	23.7773	30.5643	27.9277	21.987	16.552	13.1829	17.7909	26.6554	21.9816	0.607296	1.07869	1.7232	1.33649	1.14665	1.27051
ENSMUSG00000003731.13	Kpna6	10.5786	10.9052	2.38996	12.8281	97.1608	47.9126	19.1135	20.1164	9.34258	15.7736	139.488	149.688	0.553463	0.542106	1.15405	0.813264	0.696551	0.320082
ENSMUSG00000003778.14	Brd8	6.40738	10.0118	15.2308	4.5213	19.056	17.0782	12.7013	12.752	2.82693	6.7866	21.3224	19.648	0.504467	0.785121	0.845426	0.666209	0.893706	0.869211
ENSMUSG00000003808.18	Farsa	14.1495	8.68939	42.5459	10.5106	41.3725	33.1586	12.1687	20.0703	5.95945	6.39067	25.0879	25.839	1.16277	0.432947	2.55573	1.64468	1.6491	1.28327
ENSMUSG00000003809.14	Gcdh	10.7539	7.22496	23.3988	46.3221	5.23676	9.81622	11.7568	16.7455	20.5746	29.3948	4.21455	4.87793	0.914696	0.431457	2.06789	1.57586	1.24254	2.01238
ENSMUSG00000003810.12	Mast2	18.3818	11.2896	170.866	32.9528	30.7191	29.8001	25.5259	31.7664	33.9021	67.0006	50.335	50.2299	0.720125	0.355393	0.690186	0.491829	0.610294	0.593274
ENSMUSG00000003814.8	Calr	309.952	147.356	1.84431	163.509	666.559	479.495	261.952	230.475	161.504	168.556	386.222	342.093	1.18324	0.639355	1.05796	0.970058	1.72584	1.40165
ENSMUSG00000003847.16	Nfat5	2.48461	3.70348	19.0922	1.68192	4.11876	6.16168	7.85267	9.81794	3.62998	2.99837	8.71256	6.46379	0.316403	0.377216	0.508078	0.560945	0.472737	0.953261
ENSMUSG00000003848.14	Nob1	20.7677	9.06126	26.5994	18.8608	19.3173	15.3997	12.1386	15.4502	7.90946	9.44523	7.95523	10.0973	1.71088	0.586483	2.41385	1.99686	2.42825	1.52513
ENSMUSG00000003868.14	Ruvbl2	27.1421	10.589	47.4982	20.9763	169.306	97.2429	13.1005	15.8187	9.68828	13.4086	109.934	114.082	2.07184	0.6694	2.74553	1.56439	1.54006	0.852397
ENSMUSG00000003873.11	Bax	81.0013	73.5528	20.5011	27.3481	21.8807	27.3934	23.057	31.3689	11.6672	15.9543	8.86724	9.64938	3.51309	2.34477	4.07108	1.71415	2.46759	2.83888
ENSMUSG00000003923.14	Tfam	8.67131	11.4116	12.0903	17.0596	73.6455	134.726	10.119	10.0512	8.80056	7.15142	88.8817	126.708	0.856929	1.13535	2.32952	2.38549	0.828579	1.06328
ENSMUSG00000003948.17	Mmd	62.7496	68.2552	395.515	11.2777	1.57378	4.08284	97.5225	91.2161	9.36538	8.74904	1.76253	2.1156	0.643437	0.74828	1.29096	1.28902	0.892907	1.92987
ENSMUSG00000003955.7	Fam162a	104.947	57.4237	532.61	271.15	66.2156	52.3878	33.4406	28.0287	101.536	75.0909	44.3611	40.0099	3.13831	2.04875	3.89534	3.61096	1.49265	1.30937
ENSMUSG00000003970.8	Rpl8	737.579	565.11	53.5624	452.271	555.436	494.621	240.516	218.715	273.039	204.113	270.773	247.75	3.06665	2.58377	1.95068	2.21578	2.0513	1.99646
ENSMUSG00000004032.10	Gstm5	328.851	212.988	43.5431	59.4572	686.353	790.9	144.561	119.069	31.3683	27.2457	1288.46	1399.83	2.27482	1.78877	1.70753	2.18226	0.532692	0.564999
ENSMUSG00000004035.12	Gstm7	27.5074	10.2635	20.3313	44.527	100.002	157.542	15.2581	13.2782	20.3526	21.2345	46.7604	47.5157	1.8028	0.772963	2.13944	2.09692	2.1386	3.31559
ENSMUSG00000004040.16	Stat3	7.10024	11.1154	148.556	30.1279	15.2635	17.4262	12.2923	18.2497	19.0434	35.7937	8.17323	11.7541	0.577615	0.609073	1.06763	0.841709	1.8675	1.48257
ENSMUSG00000004044.9	Ptrf	17.7783	36.3347	11.6111	130.899	16.7106	38.3226	5.27978	7.33102	50.265	56.3454	4.00143	4.65407	3.36724	4.9563	2.95546	2.32316	4.17615	8.23421
ENSMUSG00000004054.8	Map3k11	6.29783	4.33403	9.86323	10.8224	12.8198	12.3854	6.41808	7.6929	5.86436	8.14341	10.5511	12.5487	0.981264	0.563381	1.97995	1.32897	1.21502	0.986987
ENSMUSG00000004056.15	Akt2	10.7552	9.81905	61.03	21.0981	20.9544	12.8205	22.3189	18.0588	18.8439	17.7833	23.7785	17.9513	0.48189	0.543727	0.523417	1.1864	0.881231	0.714183
ENSMUSG00000004070.15	Hmox2	48.2766	14.287	45.0367	75.8904	194.219	101.776	30.9303	27.1098	37.8531	24.0689	258.296	296.631	1.56082	0.527006	1.61228	3.15305	0.751923	0.343107
ENSMUSG00000004071.12	Cdip1	124.981	70.2453	79.1	47.9284	51.6505	66.3282	87.1511	48.4086	23.628	27.7073	51.1758	63.9297	1.43407	1.45109	1.90607	1.72981	1.00928	1.03752
ENSMUSG00000004096.8	Cwc15	108.518	75.3501	8.76679	74.118	135.988	91.8942	67.6156	53.6327	41.3314	35.9824	87.0643	75.7905	1.60493	1.40493	1.9138	2.05984	1.56193	1.21248
ENSMUSG00000004100.11	Ppan	20.8878	25.6809	545.702	6.45503	27.5326	26.2918	9.14988	12.98	4.37487	4.54929	14.6602	15.8775	2.28285	1.97849	2.0039	1.41891	1.87805	1.65591
ENSMUSG00000004207.14	Psap	743.892	509.309	8.22084	683.595	256.881	546.347	545.332	562.411	289.614	381.889	98.6987	102.831	1.36411	0.905581	1.88424	1.79003	2.60268	5.31305
ENSMUSG00000004263.15	Atn1	89.8493	95.3819	151.814	11.2463	10.9976	9.1513	69.4373	79.8426	10.6587	15.1188	14.0964	16.14	1.29396	1.19462	0.771279	0.743861	0.780172	0.566995
ENSMUSG00000004264.17	Phb2	50.9996	56.0464	90.1679	216.617	60.4057	76.11	36.5722	40.3815	79.9078	90.1564	35.8966	36.1985	1.39449	1.38792	1.89986	2.40268	1.68277	2.10258
ENSMUSG00000004268.11	Emg1	28.2178	28.0063	13.8081	66.6226	57.451	48.6673	19.8112	21.094	23.979	24.454	24.678	26.9913	1.42434	1.32769	3.76029	2.72441	2.32802	1.80307
ENSMUSG00000004270.13	Lpcat3	7.58272	3.92384	114.222	16.0959	105.147	87.3564	9.48812	17.3217	16.8954	20.469	116.574	118.165	0.79918	0.226528	0.817272	0.786359	0.901977	0.739273
ENSMUSG00000004285.12	Atp6v1f	343.166	283.485	3.91127	92.1767	105.325	113.69	87.1198	85.1629	32.0128	27.8927	86.2333	116.104	3.93901	3.32873	3.56803	3.30469	1.2214	0.979206
ENSMUSG00000004319.15	Clcn3	19.3467	37.0908	55.7396	6.35317	13.7659	7.09878	32.5832	28.7612	5.03164	5.1259	14.5913	11.9105	0.593764	1.28961	0.777335	1.23942	0.943428	0.596008
ENSMUSG00000004364.14	Cul3	40.3932	31.3878	19.7596	33.436	110.144	85.3793	40.2573	37.4691	27.0443	30.0538	156.226	125.866	1.00338	0.837699	2.06105	1.11254	0.70503	0.678333
ENSMUSG00000004393.10	Ddx56	24.7834	22.0753	39.316	16.8012	24.6532	20.8102	15.6024	18.8485	8.69177	8.23613	20.0215	17.9616	1.58844	1.1712	2.27337	2.03994	1.23133	1.1586
ENSMUSG00000004394.12	Tmed4	26.4939	24.7376	20.9285	60.9887	88.9526	74.5768	42.2988	40.1841	35.1418	40.9675	45.3307	46.1882	0.626351	0.615607	1.11878	1.48871	1.9623	1.61463
ENSMUSG00000004451.14	Ralb	12.4664	11.0926	38.3091	18.251	29.7187	54.905	9.65632	7.97321	10.123	10.5881	16.3726	12.541	1.29101	1.39124	2.06742	1.72373	1.81515	4.37805
ENSMUSG00000004460.16	Dnajb11	33.332	29.6893	4.01893	35.1183	85.4955	77.3331	33.7748	26.1896	17.0833	19.9858	55.0657	47.3943	0.986889	1.13363	2.24249	1.75716	1.55261	1.6317
ENSMUSG00000004462.6	Tbccd1	3.74497	4.16912	14.1132	4.28336	12.321	8.73455	4.77808	4.71245	1.96592	2.44492	9.25323	7.80141	0.783779	0.884702	2.04429	1.75194	1.33153	1.11961
ENSMUSG00000004530.12	Coro1c	32.8415	39.5211	36.5641	14.145	15.7594	24.0865	26.855	35.1779	7.45222	10.1859	10.4787	9.28807	1.22292	1.12346	1.89383	1.38869	1.50394	2.59327
ENSMUSG00000004535.12	Tax1bp1	50.9251	59.6465	575.814	37.2896	175.028	141.088	50.4462	46.1458	20.1906	30.1404	148.669	155.41	1.00949	1.29257	1.81095	1.23719	1.17731	0.90784
ENSMUSG00000004558.14	Ndrg2	294.189	268.602	15.3045	672.254	19.0857	41.9366	249.699	356.495	287.611	523.422	7.12228	11.6037	1.17817	0.753452	2.00206	1.28435	2.67972	3.61408
ENSMUSG00000004561.14	Mettl17	5.28061	6.71697	3.1328	15.469	9.47973	8.58466	8.39784	12.9603	7.10569	8.20388	5.79909	6.6535	0.628806	0.518273	2.15384	1.88557	1.63469	1.29025
ENSMUSG00000004565.15	Pnpla6	15.4952	21.7532	18.7926	2.92133	6.73469	13.1591	16.3997	29.3684	2.79906	5.12247	5.65935	7.28125	0.944848	0.7407	1.11923	0.570298	1.19001	1.80725
ENSMUSG00000004567.16	Mcoln1	55.6036	62.6573	6.7056	15.0107	8.43826	11.8681	37.9052	49.6243	10.6163	14.276	8.08653	8.06174	1.46691	1.26263	1.77017	1.05146	1.0435	1.47215
ENSMUSG00000004591.16	Pkn2	2.28677	2.96877	1969.03	6.37099	15.1038	17.8465	6.16689	5.97604	6.39097	6.8049	24.9526	19.7813	0.370814	0.496778	1.04923	0.936236	0.6053	0.90219
ENSMUSG00000004610.4	Etfb	172.97	216.676	85.2488	1902.92	78.8021	168.825	39.1777	34.2378	513.033	488.161	30.0649	51.8666	4.41502	6.32856	3.83801	3.89814	2.62107	3.25498
ENSMUSG00000004667.18	Polr2e	38.8707	12.8938	2.53267	85.6939	45.5629	31.8584	34.2968	30.2281	31.7564	34.0654	21.2196	22.5556	1.13336	0.426551	2.68446	2.51557	2.14721	1.41244
ENSMUSG00000004677.15	Myo9b	1.04614	2.26545	306.549	2.95443	3.55313	4.85583	5.23583	8.55111	2.84205	4.74453	5.02608	4.6588	0.199804	0.264931	0.891145	0.622701	0.70694	1.04229
ENSMUSG00000004748.5	Mtfp1	93.8367	98.1641	37.7131	249.913	10.3501	11.2047	45.9083	39.4338	81.5309	79.1096	6.2666	5.56157	2.044	2.48934	3.75991	3.15907	1.65163	2.01467
ENSMUSG00000004771.12	Rab11a	51.6297	52.1652	299.911	39.1292	52.2836	87.0536	40.2227	30.6077	18.1622	27.8249	50.1415	42.5185	1.2836	1.70432	2.07646	1.40626	1.04272	2.04743
ENSMUSG00000004789.9	Dlst	44.6247	61.6704	13.503	399.075	56.0679	67.0263	49.3596	51.8638	173.03	220.243	48.5394	41.468	0.904074	1.18908	1.73329	1.81197	1.1551	1.61634
ENSMUSG00000004798.14	Ulk2	8.67071	11.0061	28.6927	16.564	24.4266	21.7076	22.9602	19.5754	11.3159	11.6574	52.73	43.4061	0.377641	0.562244	1.19328	1.4209	0.46324	0.500105
ENSMUSG00000004843.6	Chmp2b	21.6323	17.9454	14.5844	29.9998	109.003	71.5158	33.4937	27.9304	17.9391	18.5818	77.9859	60.0863	0.645861	0.642504	1.59945	1.61447	1.39773	1.19022
ENSMUSG00000004846.10	Plod3	9.37073	5.33686	31.3608	14.8194	11.69	14.0049	11.0818	15.8677	11.8975	13.2908	6.79505	8.59855	0.845599	0.336335	1.22584	1.11501	1.72036	1.62875
ENSMUSG00000004849.14	Ap1s1	364.487	336.929	10.2827	37.238	43.6601	51.1946	184.536	162.792	19.8052	19.8307	20.7738	19.9238	1.97516	2.06969	1.58346	1.8778	2.10169	2.56952
ENSMUSG00000004865.15	Srpk1	11.8224	9.52158	41.3611	6.20132	91.599	63.2994	17.3987	18.4048	5.89215	7.14349	184.857	140.203	0.679496	0.517343	1.74515	0.868108	0.495512	0.451483
ENSMUSG00000004895.9	Prcc	44.6267	44.8089	129.17	34.5706	30.9124	26.4186	27.82	24.6776	14.649	16.4289	17.4739	15.2258	1.60412	1.81577	2.82346	2.10425	1.76906	1.73512
ENSMUSG00000004897.16	Hdgf	221.536	357.619	10.6916	111.779	258.722	232.304	109.624	101.648	59.5524	64.7727	243.869	225.804	2.02087	3.5182	2.16901	1.72572	1.0609	1.02879
ENSMUSG00000004929.12	Thop1	21.1999	13.0437	45.1831	11.4492	134.767	91.4843	16.3999	16.2963	4.40963	5.21399	105.811	104.575	1.29268	0.800407	2.42461	2.19586	1.27366	0.874823
ENSMUSG00000004931.10	Apba3	8.17741	4.91157	13.3882	37.9721	12.9813	8.64429	6.83341	8.71698	24.3483	24.313	12.6818	14.243	1.19668	0.563448	1.8557	1.5618	1.02361	0.606915
ENSMUSG00000004934.13	Pias4	22.7069	28.9207	20.9705	13.3086	90.4694	81.6461	15.7289	12.7649	5.46096	9.44592	64.6238	82.0913	1.44365	2.26564	2.45162	1.40893	1.39994	0.994577
ENSMUSG00000004936.8	Map2k1	115.359	104.739	56.6826	25.2026	9.66578	10.9406	92.6923	89.5041	10.7036	14.0998	4.2522	4.45437	1.24453	1.17022	1.95921	1.78745	2.27312	2.45615
ENSMUSG00000004937.5	Sgta	122.389	133.464	119.305	76.7857	61.7654	67.459	68.5213	67.9685	41.0558	42.7623	72.6002	76.0141	1.78614	1.96362	1.38062	1.79564	0.85076	0.887454
ENSMUSG00000004945.15	Tmem242	88.7582	47.1359	4.23179	84.0271	52.777	49.3139	40.7709	37.5309	53.5796	43.4848	47.661	43.5416	2.177	1.25592	2.22669	1.93234	1.10734	1.13257
ENSMUSG00000004947.15	Dtx2	5.31283	2.75558	318.374	6.02618	27.0944	14.0685	2.84898	3.61779	2.67029	1.81807	14.4252	17.633	1.86482	0.761674	1.58477	3.3146	1.87827	0.79785
ENSMUSG00000004980.16	Hnrnpa2b1	253.207	488.726	3.39347	297.573	700.432	516.711	204.169	225.922	114.883	144.512	215.338	242.976	1.24018	2.16325	2.77129	2.05916	3.25271	2.12659
ENSMUSG00000004994.12	Ccdc130	12.3747	13.3902	8.63453	7.08424	57.2225	38.0811	7.22565	15.0146	3.05579	2.24369	35.4424	50.5642	1.71261	0.891812	1.11051	3.15741	1.61452	0.753123
ENSMUSG00000004996.9	Mri1	4.11031	3.62885	12.378	7.7804	3.21331	4.88766	4.78244	5.98351	2.55088	4.07329	2.73556	2.34725	0.85946	0.606475	3.38492	1.91011	1.17464	2.0823
ENSMUSG00000005034.15	Prkacb	101.342	114.085	2.32106	18.0364	9.57283	19.1717	156.932	125.071	11.8398	14.6575	6.05958	5.30424	0.645769	0.912161	1.04545	1.23052	1.57978	3.61441
ENSMUSG00000005043.13	Sgsh	1.73348	2.03062	64.9946	1.71307	4.66369	8.93468	1.8856	1.84397	1.06721	1.57974	3.71383	3.66314	0.919323	1.10122	2.17488	1.0844	1.25576	2.43908
ENSMUSG00000005054.6	Cstb	182.399	224.916	25.1062	40.0768	78.6489	144.46	38.7305	35.7937	12.8902	13.5757	19.8722	13.5034	4.70943	6.28366	5.04217	2.95209	3.95774	10.698
ENSMUSG00000005078.16	Jkamp	40.2554	31.0425	48.8043	18.1289	11.0267	16.688	34.0552	25.4763	12.7484	12.3291	6.33602	6.42562	1.18207	1.21848	1.96935	1.47042	1.74032	2.5971
ENSMUSG00000005103.12	Wdr1	41.1564	56.7425	30.4905	47.4305	42.7203	40.3263	51.9144	48.9667	26.1925	34.6465	44.5705	50.2572	0.792774	1.1588	1.86329	1.36899	0.958489	0.8024
ENSMUSG00000005125.12	Ndrg1	59.1284	63.055	6.60938	29.48	14.8623	45.6736	44.6918	46.6501	13.1025	14.864	7.84967	8.78875	1.32303	1.35166	2.32708	1.98331	1.89336	5.19683
ENSMUSG00000005142.10	Man2b1	8.22021	5.22616	46.431	11.451	12.939	28.854	9.40115	14.7083	7.98831	10.0237	8.17016	8.95665	0.874384	0.35532	0.827382	1.1424	1.58369	3.22152
ENSMUSG00000005150.16	Wdr83	22.3215	13.6544	375.185	32.9621	15.7162	14.9389	15.0563	10.1399	13.1717	9.64139	9.26356	6.19875	1.48253	1.3466	3.52505	3.41882	1.69656	2.40998
ENSMUSG00000005161.15	Prdx2	263.98	234.201	2.89637	367.76	85.6673	185.084	116.287	104.722	134.67	130.957	39.5715	28.4547	2.27007	2.2364	2.78595	2.80825	2.16487	6.50451
ENSMUSG00000005198.15	Polr2a	3.94891	5.82915	47.9821	3.52419	37.8875	22.9596	12.1843	18.159	4.26888	8.59944	45.6929	45.8028	0.324099	0.321006	0.678487	0.409816	0.829178	0.501271
ENSMUSG00000005204.12	Senp3	58.4345	45.1993	19.332	40.6714	93.0676	88.5107	58.1542	51.468	18.9775	20.5077	58.7813	55.5272	1.00482	0.878201	2.52837	1.98323	1.58329	1.594
ENSMUSG00000005262.12	Ufd1l	12.8484	9.08641	33.1606	13.7529	35.1983	54.4934	24.9013	26.7955	13.0567	13.6213	54.0877	62.7684	0.515973	0.339103	1.48062	1.00966	0.650764	0.868167
ENSMUSG00000005299.6	Letm1	22.6158	16.6179	22.1948	32.8608	13.2331	12.9202	17.6732	17.4813	15.8224	17.2633	10.5287	9.00334	1.27967	0.950609	2.0958	1.9035	1.25687	1.43505
ENSMUSG00000005312.14	Ubqln1	58.1668	67.758	197.079	21.724	49.3882	45.988	65.4418	62.4389	13.6593	15.9722	58.806	49.8993	0.888833	1.08519	1.62488	1.36011	0.83985	0.921616
ENSMUSG00000005354.15	Txn2	89.1056	58.4395	2.06961	141.007	36.806	43.441	55.9184	35.8017	82.2111	90.8569	39.4037	33.7712	1.59349	1.63231	2.39723	1.55197	0.934074	1.28633
ENSMUSG00000005370.3	Msh6	2.37771	4.01469	1.62542	2.2188	23.5928	17.6305	4.43519	5.33056	1.25142	1.9446	11.5369	10.0063	0.5361	0.753146	1.65381	1.141	2.04498	1.76195
ENSMUSG00000005374.13	Tbl2	3.01836	3.71344	16.192	1.68431	17.9249	14.5812	5.0124	4.58695	1.27185	2.42495	23.0245	17.9906	0.602179	0.809565	1.27799	0.694575	0.778513	0.810491
ENSMUSG00000005378.17	Wbscr22	19.6992	7.14194	9.39015	11.8454	31.6174	27.9276	28.7796	25.3606	10.9023	9.74396	29.056	25.5294	0.684485	0.281615	1.48519	1.21567	1.08815	1.09394
ENSMUSG00000005413.7	Hmox1	9.00221	6.36896	5.59075	12.7268	25.8267	40.1665	3.75683	3.12374	5.70577	11.0902	7.91842	8.27443	2.39623	2.03889	1.64573	1.14757	3.2616	4.85429
ENSMUSG00000005442.13	Cic	24.4527	26.7718	115.006	12.8541	15.6063	16.5878	33.2474	54.7784	7.33227	17.258	16.8022	27.8533	0.735476	0.48873	0.762486	0.744821	0.928827	0.595543
ENSMUSG00000005469.10	Prkaca	140.184	124.216	16.7389	171.262	100.069	80.7638	112.037	101.785	108.007	116.341	73.9991	67.1055	1.25123	1.22038	1.0648	1.47206	1.3523	1.20353
ENSMUSG00000005481.17	Ddx39	3.90145	5.54651	7.95777	13.595	95.8703	64.6452	2.41709	7.59267	4.55566	6.62169	46.2673	44.2488	1.61411	0.730508	3.67431	2.05311	2.0721	1.46095
ENSMUSG00000005483.9	Dnajb1	25.7445	8.88648	12.1763	7.91877	152.14	111.939	30.5977	20.8567	6.42607	4.67074	161.827	152.599	0.841386	0.426073	1.23836	1.6954	0.940142	0.733546
ENSMUSG00000005506.16	Celf1	20.5469	28.7388	320.854	26.0236	20.8275	17.22	19.4043	13.1707	10.3656	15.1554	14.1359	9.97086	1.05889	2.18202	1.17469	1.71712	1.47338	1.72703
ENSMUSG00000005510.9	Ndufs3	97.3075	84.0319	19.5094	375.516	88.1295	73.3234	53.3123	44.0818	152.838	160.821	47.2576	35.9953	1.82524	1.90627	2.0993	2.33499	1.86487	2.03703
ENSMUSG00000005514.14	Por	21.9267	3.68984	12.3461	20.931	22.6903	15.1783	33.1933	33.7703	19.8121	20.5566	12.197	12.206	0.660574	0.109263	0.98472	1.01821	1.86032	1.24351
ENSMUSG00000005534.10	Insr	2.36062	4.58786	27.5337	13.0554	1.88912	3.35336	7.6116	5.7045	10.5707	10.0238	2.92516	2.88543	0.310134	0.804253	1.16796	1.30243	0.645819	1.16217
ENSMUSG00000005566.14	Trim28	52.1775	68.6424	205.883	26.8032	290.695	220.214	34.1434	39.6232	12.2978	17.5343	163.228	153.633	1.52818	1.73238	2.23892	1.52862	1.78091	1.43338
ENSMUSG00000005575.16	Ube2m	99.7626	257.843	4.02419	93.1515	139.736	118.186	71.7789	66.5517	99.2346	50.04	145.765	155.169	1.38986	3.87432	2.07471	1.86154	0.958638	0.76166
ENSMUSG00000005609.16	Ctr9	5.72153	11.2554	172.78	5.21285	38.8691	37.4509	14.1523	17.5248	5.32276	5.95124	37.8606	35.7748	0.404281	0.642259	0.756034	0.875927	1.02664	1.04685
ENSMUSG00000005610.17	Eif4g2	69.6616	102.425	26.1078	176.218	138.002	124.492	130.088	87.349	118.476	106.52	154.457	107.989	0.535496	1.17259	1.45836	1.65432	0.893464	1.15281
ENSMUSG00000005615.14	Pcyt1a	7.70689	7.41866	5.3915	27.5634	16.4434	15.6278	11.1445	8.52773	17.4774	22.7711	24.2238	27.6292	0.69154	0.869945	1.4938	1.21046	0.678812	0.565625
ENSMUSG00000005621.11	Zfp592	2.86896	2.61407	87.0543	5.51185	7.6476	5.78109	6.45355	7.61744	4.98519	6.8049	14.6754	11.911	0.444555	0.343169	1.0815	0.809984	0.521118	0.485357
ENSMUSG00000005625.15	Psmd4	142.047	128.907	13.9097	89.1438	140.587	147.048	50.1917	39.1034	33.4584	33.0355	74.9734	61.767	2.83008	3.29657	2.60187	2.69842	1.87516	2.38068
ENSMUSG00000005656.8	Snx6	17.4495	25.1537	4.19301	18.9803	24.9156	30.5351	21.1523	18.5285	9.36681	12.2364	12.8141	10.9151	0.824945	1.35756	1.485	1.55114	1.94439	2.79751
ENSMUSG00000005667.8	Mthfd2	7.11087	5.28271	611.804	4.0138	32.8713	34.5985	4.89162	5.03392	2.82978	1.16714	19.2672	18.359	1.45368	1.04942	1.48175	3.43899	1.70607	1.88455
ENSMUSG00000005683.7	Cs	110.877	102.873	35.5454	721.689	68.5846	60.4214	111.95	110.3	411.959	487.844	35.1298	35.2769	0.990417	0.93267	1.48511	1.47934	1.95232	1.71278
ENSMUSG00000005687.14	Bcas2	36.9919	37.4664	10.4818	37.5606	99.4661	108.315	24.5002	23.2312	15.0572	16.2563	50.608	59.8517	1.50986	1.61276	2.36069	2.31052	1.96542	1.80971
ENSMUSG00000005698.15	Ctcf	20.58	25.15	6.28731	11.9577	10.089	16.4806	26.9559	25.5019	9.83708	12.3072	15.5009	12.0685	0.763469	0.986203	1.06554	0.971605	0.650865	1.36559
ENSMUSG00000005699.15	Pard6a	21.1474	33.2659	12.0348	6.71448	24.9034	21.8745	17.3756	19.9356	2.76551	2.4291	15.8223	18.6145	1.21707	1.66867	2.27348	2.76418	1.57395	1.17513
ENSMUSG00000005732.14	Ranbp1	25.1381	8.36554	303.345	12.1294	36.5871	25.644	13.4099	13.3153	5.45311	6.24982	18.4906	19.4784	1.87459	0.628267	2.20695	1.94076	1.97869	1.31653
ENSMUSG00000005779.12	Psmb4	293.949	345.939	3.13141	273.831	202.044	233.259	85.3538	82.9772	66.7232	66.5604	64.9234	74.8219	3.44389	4.16908	4.54632	4.11402	3.11204	3.11752
ENSMUSG00000005802.12	Slc30a4	9.00723	13.98	24.2005	2.48447	11.0313	16.424	13.8077	11.0474	2.19255	1.94958	15.4533	18.4299	0.652333	1.26546	1.42821	1.27436	0.713847	0.89116
ENSMUSG00000005803.14	Sqrdl	3.25878	3.06815	19.9512	29.807	72.8801	95.299	2.8864	2.01136	16.0605	18.028	196.221	202.367	1.12901	1.52541	1.50683	1.65337	0.371419	0.470922
ENSMUSG00000005813.12	Metap1	9.42855	10.6466	12.4612	20.7286	26.239	23.2656	16.8544	16.6771	10.8634	13.035	20.5806	21.3067	0.559412	0.638393	1.83656	1.59022	1.27494	1.09194
ENSMUSG00000005823.8	Gpr108	6.90149	7.12686	40.0547	13.9412	22.3435	21.8843	10.6258	13.0516	9.90715	13.2054	23.1727	21.1059	0.649506	0.546052	1.2578	1.05572	0.964214	1.03688
ENSMUSG00000005846.11	Rsl1d1	25.4821	19.5842	2.52332	42.7403	52.6322	44.2004	29.5603	30.1887	22.4501	27.5237	30.5328	31.7632	0.862038	0.648728	1.78417	1.55285	1.72379	1.39156
ENSMUSG00000005871.14	Apc	6.83963	14.7828	188.503	3.24797	2.99718	4.52379	16.1462	13.0002	2.47913	2.82751	5.29999	1.13096	0.423607	1.13712	1.01783	1.1487	0.565508	3.99994
ENSMUSG00000005873.5	Reep5	200.987	173.874	67.7383	216.68	22.4642	48.4775	172.699	135.394	95.7721	87.7366	8.03004	8.94061	1.1638	1.28421	1.96825	2.46966	2.79753	5.42217
ENSMUSG00000005881.13	Ergic3	285.963	233.636	75.9542	56.4469	173.708	255.615	106.835	94.5954	28.4501	26.9683	110.073	121.712	2.67669	2.46985	2.38095	2.09309	1.57811	2.10016
ENSMUSG00000005882.18	Uqcc1	24.5983	22.8465	2.97221	87.633	18.2302	19.994	24.0187	22.9761	48.8555	51.0659	18.8468	19.6664	1.02413	0.994359	1.55467	1.71608	0.967285	1.01666
ENSMUSG00000005886.14	Ncoa2	4.04045	6.13548	2.07217	5.61576	10.5635	29.4445	18.1974	10.6983	8.39004	6.59801	27.1142	17.7268	0.222035	0.5735	0.354255	0.851129	0.389594	1.66102
ENSMUSG00000005897.14	Nr2c1	1.25278	1.09099	3.79343	3.08999	8.55485	7.36219	3.64597	4.69625	1.22624	2.59643	13.238	10.9872	0.343606	0.23231	1.68986	1.19009	0.646234	0.670071
ENSMUSG00000005907.14	Pex1	5.42071	9.96273	13.5513	2.77741	5.00385	2.97043	11.1756	11.769	2.49607	4.32715	5.80755	3.38855	0.48505	0.846522	1.51976	0.641857	0.861611	0.876608
ENSMUSG00000005936.18	Kctd20	16.824	14.8169	1.88672	10.5539	13.3287	15.0492	18.9882	16.3132	6.17683	7.33428	17.3382	20.6369	0.886024	0.908274	2.19389	1.43899	0.768749	0.729237
ENSMUSG00000005949.9	Ctns	6.4705	6.68945	18.3313	3.10736	6.8652	6.49206	9.3428	11.4858	3.52421	6.09856	6.17747	8.84215	0.692565	0.582412	0.535359	0.509524	1.11133	0.734217
ENSMUSG00000005973.6	Rcn1	8.40055	5.7031	68.4617	16.961	12.969	18.1868	12.0175	9.90587	11.2273	9.88662	6.09008	4.30867	0.699026	0.575729	1.63275	1.71555	2.12953	4.22097
ENSMUSG00000005981.11	Trap1	23.1242	13.3213	23.8443	88.0947	92.3832	70.3434	28.789	30.37	48.2454	55.4472	56.9185	58.1604	0.80323	0.438635	1.41903	1.5888	1.62308	1.20947
ENSMUSG00000006005.17	Tpr	6.85585	14.4016	22.2539	26.1388	77.4846	48.8938	42.8816	42.5319	29.4123	38.1276	71.2368	40.8037	0.159879	0.338608	0.810692	0.685561	1.0877	1.19827
ENSMUSG00000006021.5	Kptn	16.333	12.3121	48.6922	20.0423	11.2768	9.76595	14.0188	14.7886	10.6614	10.8994	7.59156	7.16016	1.16508	0.832545	2.08734	1.83885	1.48544	1.36393
ENSMUSG00000006024.13	Napa	165.858	122.891	66.4885	58.6005	58.2784	54.8199	110.499	100.913	33.6107	36.4866	58.9807	60.7576	1.50099	1.21779	1.44871	1.60609	0.988091	0.902273
ENSMUSG00000006050.11	Sra1	63.4641	35.2367	45.0262	69.0445	47.0233	57.6686	29.8228	36.1188	32.4204	35.5927	33.3559	27.8856	2.12804	0.975577	2.05082	1.93985	1.40975	2.06804
ENSMUSG00000006058.10	Snf8	90.1702	71.2535	37.2731	33.685	74.4638	70.6427	38.0201	37.8577	15.7189	15.4243	42.0225	32.428	2.37164	1.88214	2.86446	2.18389	1.772	2.17844
ENSMUSG00000006095.12	Tbcb	83.5042	110.309	7.43306	48.8301	69.8816	72.4476	36.3366	33.6804	11.3837	13.2411	23.9533	27.3643	2.29807	3.27517	3.27425	3.68777	2.91741	2.64753
ENSMUSG00000006127.9	Inpp5k	8.88306	10.2753	11.8162	12.4667	34.0933	35.242	11.7167	16.5401	7.93661	13.0268	55.4084	50.0198	0.758155	0.621234	0.936554	0.957008	0.61531	0.70456
ENSMUSG00000006215.12	Zbtb17	5.28851	8.12147	3.46838	8.30844	16.4163	7.23769	7.79817	14.4642	4.29141	12.0697	8.34501	12.4803	0.678173	0.561489	2.75346	0.68837	1.9672	0.579929
ENSMUSG00000006262.15	Mob1b	2.00108	2.19547	51.455	3.86919	6.34211	6.30689	3.59472	4.26678	2.7635	2.52094	6.85638	4.74117	0.556672	0.514549	1.25507	1.53482	0.924994	1.33024
ENSMUSG00000006273.14	Atp6v1b2	222.421	331.981	9.0425	53.3456	40.7114	55.9596	231.402	214.198	24.0489	27.8343	24.6761	17.313	0.961188	1.54988	2.1396	1.91654	1.64984	3.23223
ENSMUSG00000006276.9	Eps15l1	11.5162	8.34539	61.34	9.90864	6.75341	5.7993	16.2438	20.3043	11.724	14.8234	6.44704	6.99186	0.708957	0.411015	0.77128	0.668445	1.04752	0.829436
ENSMUSG00000006289.14	Osgep	11.8642	28.9239	93.3313	50.7671	30.5186	17.2258	6.37544	5.49624	22.1046	7.41481	11.0239	7.37674	1.86092	5.2625	2.77499	6.84672	2.7684	2.33515
ENSMUSG00000006299.13	Aamp	123.832	214.99	127.191	92.6803	373.383	306.448	63.9432	58.5376	32.3977	31.6498	372.216	356.038	1.9366	3.67269	2.88081	2.92831	1.00314	0.860715
ENSMUSG00000006304.14	Arpc2	199.84	84.1773	2.73965	160.33	182.8	148.361	146.304	150.586	79.897	90.6109	147.468	147.243	1.36593	0.558998	1.59193	1.76943	1.23959	1.0076
ENSMUSG00000006307.16	Kmt2b	3.58315	2.86923	135.687	4.65656	9.54637	10.4284	8.55053	20.5563	3.57039	4.10079	13.9931	28.2552	0.419055	0.139579	0.767327	1.13553	0.682221	0.36908
ENSMUSG00000006315.9	Tmem147	100.691	66.3867	157.225	124.111	70.7573	99.1417	61.188	56.0218	53.1887	57.0185	44.8248	48.4812	1.6456	1.18501	2.55105	2.17667	1.57853	2.04495
ENSMUSG00000006333.14	Rps9	128.152	199.223	19.5183	303.143	149.465	242.649	100.709	57.0781	135.614	132.084	39.9729	54.0791	1.2725	3.49036	1.15936	2.29508	3.73915	4.48693
ENSMUSG00000006335.16	Tfpt	40.6367	61.2474	1691.52	15.7909	27.5061	34.4488	16.5841	14.7894	7.64836	7.23927	13.6135	20.5967	2.45034	4.1413	2.55195	2.18129	2.02051	1.67254
ENSMUSG00000006356.10	Crip2	60.64	46.9252	244.2	1627.12	38.3362	42.4807	39.0051	77.035	522.414	532.892	24.4304	44.4475	1.55467	0.609141	3.2379	3.05338	1.5692	0.955752
ENSMUSG00000006360.11	Crip1	13.9007	26.0743	15.5528	101.715	6.64769	23.1579	2.32872	5.54353	34.8456	37.1597	4.25715	8.30976	5.96924	4.70355	7.00806	2.73723	1.56154	2.78683
ENSMUSG00000006373.10	Pgrmc1	98.6736	64.1315	8.01975	17.37	192.496	365.28	148.871	125.938	8.16067	9.04641	74.3239	70.6686	0.662814	0.509232	1.90583	1.9201	2.58996	5.16892
ENSMUSG00000006378.13	Gcat	7.04274	5.64111	9.4716	10.4128	6.11624	6.46286	3.72118	3.30317	3.55155	3.49782	2.05664	1.45981	1.89261	1.70779	2.2581	2.97693	2.97389	4.42719
ENSMUSG00000006390.15	Elovl1	9.39413	4.44126	31.1365	11.9701	8.49741	13.1752	13.1102	14.581	9.31583	7.88255	5.85611	5.42844	0.716551	0.304592	1.01672	1.51856	1.45103	2.42707
ENSMUSG00000006392.16	Med8	31.2801	27.0713	4.64438	25.3399	48.8341	41.852	22.0712	18.7569	12.5877	12.763	33.2618	32.2675	1.41724	1.44327	2.47357	1.98542	1.46817	1.29703
ENSMUSG00000006395.16	Hyi	21.2022	21.9926	63.165	3.97652	8.89133	11.0417	8.74123	12.2828	2.04816	1.36028	2.45012	2.50346	2.42554	1.79052	2.26759	2.9233	3.62894	4.41056
ENSMUSG00000006412.10	Pfdn2	139.599	139.591	38.5381	46.6672	50.1574	40.6639	55.553	72.5846	20.5988	21.0545	15.8387	23.229	2.51289	1.92315	3.06644	2.2165	3.16676	1.75056
ENSMUSG00000006418.17	Rnf114	24.5245	10.5666	14.3427	56.9756	55.3378	38.9892	31.0381	30.3544	33.0394	30.9776	39.9387	38.9831	0.79014	0.348107	1.16643	1.83925	1.38557	1.00016
ENSMUSG00000006442.10	Srm	44.2086	32.2134	5.12515	11.8317	12.6684	12.4494	34.0281	41.7945	8.7226	7.20965	5.80943	6.72136	1.29918	0.770757	1.64431	1.64108	2.18066	1.85222
ENSMUSG00000006476.19	Nsmf	15.2733	106.022	45.8826	5.62287	9.40654	9.08092	83.6725	122.493	5.54695	10.0244	9.09519	17.707	0.182537	0.865539	0.923959	0.56092	1.03423	0.512844
ENSMUSG00000006494.11	Pdk1	5.32902	6.4893	11.7366	58.2053	6.12189	8.7756	13.4293	11.2334	34.2853	33.6041	4.82551	4.17161	0.396821	0.577677	1.33826	1.73209	1.26865	2.10365
ENSMUSG00000006498.16	Ptbp1	4.54562	6.61709	4.545	15.0242	99.361	89.1236	17.4033	26.0795	16.3256	20.8986	77.9681	68.9121	0.261194	0.253727	0.718904	0.718911	1.27438	1.29329
ENSMUSG00000006517.4	Mvd	18.9157	17.5843	124.079	3.93759	11.6044	8.74629	10.399	6.41739	1.66078	2.3764	3.73604	2.60436	1.819	2.74011	2.73666	1.65695	3.10607	3.35833
ENSMUSG00000006519.10	Cyba	38.1226	46.2017	4.23161	91.5426	11.4579	61.7605	4.1874	5.71431	29.0803	28.4283	3.60909	5.22713	9.10412	8.08526	4.26676	3.22012	3.17472	11.8154
ENSMUSG00000006526.11	Tmem110	6.85839	6.67801	38.861	4.56704	3.63618	6.22501	8.05987	9.97586	2.49574	3.50104	3.00334	3.28644	0.85093	0.669417	1.69554	1.30448	1.21071	1.89415
ENSMUSG00000006589.7	Aprt	67.1038	75.3283	10.0384	30.2622	119.648	82.7086	17.5635	17.9104	10.4597	11.6353	91.9729	90.0543	3.82064	4.20585	3.7153	2.60089	1.3009	0.91843
ENSMUSG00000006599.13	Gtf2h1	19.316	22.0956	30.8182	10.6517	82.0101	66.3732	18.3599	16.4469	9.01807	6.85218	95.6455	56.4501	1.05208	1.34345	1.11314	1.5545	0.857439	1.17578
ENSMUSG00000006611.14	Hfe	3.05505	1.55588	5.32864	32.1143	8.70701	17.6636	2.9953	1.95401	19.9983	17.7107	5.1083	4.46453	1.01995	0.79625	1.54104	1.81327	1.70448	3.95642
ENSMUSG00000006673.14	Qrich1	17.7707	5.11204	22.4969	13.0589	85.1022	52.3532	31.3859	37.0404	10.3584	15.8453	140.181	109.874	0.566199	0.138013	0.514429	0.824147	0.607087	0.476483
ENSMUSG00000006676.16	Usp19	8.72356	13.8216	88.725	27.2409	89.0159	97.0424	32.9199	47.1075	16.0908	33.3872	54.9177	60.7272	0.264994	0.293405	1.39812	0.815906	1.6209	1.59801
ENSMUSG00000006699.17	Cdc42	241.744	308.612	2.99098	109.302	120.732	185.081	191.481	164.719	63.8515	64.61	60.108	50.7619	1.26249	1.87356	1.38955	1.69172	2.00859	3.64607
ENSMUSG00000006705.12	Pknox1	2.7332	3.1617	87.9385	2.94193	14.0761	12.5074	4.29756	3.59714	2.72769	2.38884	19.7179	19.324	0.635989	0.878947	1.09652	1.23153	0.713874	0.647247
ENSMUSG00000006715.11	Gmnn	8.50135	11.2409	1049.8	73.7852	67.9779	43.0739	2.9108	2.72526	21.9003	23.8701	25.5679	24.2438	2.92062	4.1247	4.01541	3.09111	2.65872	1.7767
ENSMUSG00000006717.6	Acot13	277.779	170.324	96.8379	765.256	24.1428	45.5135	75.1204	58.9804	274.66	245.226	8.05153	6.83229	3.69779	2.8878	3.82217	3.12062	2.99854	6.66152
ENSMUSG00000006728.12	Cdk4	96.3085	51.1151	11.8471	90.4458	87.5871	113.389	39.2662	51.4895	35.247	43.9083	38.9865	36.8149	2.45271	0.992727	2.74741	2.05988	2.2466	3.07997
ENSMUSG00000006732.14	Mettl1	19.8217	18.5229	24.4199	9.84161	9.08001	11.9832	5.69891	6.45665	3.96967	4.28072	5.94452	6.23203	3.47815	2.86881	2.98442	2.29905	1.52746	1.92283
ENSMUSG00000006736.8	Tspan31	39.0598	17.2721	19.0167	38.9457	18.8255	39.3823	42.2991	43.5242	27.6122	30.7387	7.09818	9.93323	0.923418	0.396839	0.88439	1.26699	2.65216	3.9647
ENSMUSG00000006740.13	Kif5b	17.9037	29.8969	8.77742	17.409	9.5603	16.0481	31.2423	26.5249	11.6007	12.2821	14.7113	6.84564	0.57306	1.12713	1.63927	1.41743	0.649863	2.34428
ENSMUSG00000006782.16	Cnp	159.861	99.6546	18.4342	6.56964	7.33513	23.864	129.702	128.211	2.80098	1.91615	8.14508	10.4906	1.23253	0.777272	3.1337	3.42857	0.90056	2.27479
ENSMUSG00000006800.13	Sulf2	14.3821	7.92456	389.146	19.6709	12.0243	20.4844	32.1292	30.6936	17.3936	14.0876	8.25082	9.8959	0.447633	0.258183	1.05983	1.39632	1.45734	2.06999
ENSMUSG00000006818.4	Sod2	59.5752	41.7225	15.8071	330.982	57.8491	48.2979	38.8644	27.2177	116.601	114.772	27.6082	23.6636	1.5329	1.53292	3.33742	2.88382	2.09536	2.04102
ENSMUSG00000006906.10	Stambp	22.4735	3.88882	12.3294	10.9395	76.0457	49.996	15.0544	18.0509	5.998	7.67845	60.2519	51.5436	1.49282	0.215436	2.6354	1.4247	1.26213	0.969975
ENSMUSG00000006920.14	Ezh1	12.4025	14.4321	86.3903	14.5805	11.9013	15.2528	19.1164	22.6192	8.44853	12.3735	11.2876	10.6686	0.648788	0.638046	1.45935	1.17837	1.05436	1.42969
ENSMUSG00000006932.16	Ctnnb1	90.4214	106.198	107.096	89.6741	88.6612	90.2836	121.406	121.411	61.0903	87.8803	47.0868	42.9945	0.744783	0.874704	1.41414	1.02041	1.88293	2.09989
ENSMUSG00000006941.4	Eif1b	262.678	240.223	59.122	74.44	284.828	204.201	113.139	93.3165	30.3572	31.5222	140.01	149.425	2.32172	2.57429	3.52787	2.36151	2.03435	1.36658
ENSMUSG00000006998.15	Psmd2	42.9018	75.182	8.44917	60.8921	158.338	137.513	40.558	40.9991	31.828	34.8603	100.878	97.2303	1.05779	1.83375	1.85755	1.74675	1.5696	1.4143
ENSMUSG00000007029.16	Vars	8.9717	12.4534	30.2073	13.3694	47.5116	66.9745	10.7595	20.8606	9.6821	17.3005	98.2133	106.238	0.833842	0.596979	0.872659	0.772774	0.483759	0.630418
ENSMUSG00000007036.15	Abhd16a	62.791	47.4437	43.2061	35.9697	33.1793	33.573	45.6374	67.0608	20.0104	21.5321	45.6123	44.1218	1.37587	0.707474	1.50958	1.67052	0.727421	0.760917
ENSMUSG00000007039.12	Ddah2	31.8302	52.0821	46.6468	35.9744	22.055	41.4596	8.93231	12.3233	10.644	10.6068	6.70792	7.90168	3.56348	4.22633	4.05921	3.39163	3.2879	5.24694
ENSMUSG00000007041.9	Clic1	22.201	13.1506	15.9763	40.7826	37.4746	72.8351	8.49613	9.40499	20.8118	22.5273	19.6838	18.6093	2.61307	1.39826	2.24136	1.81037	1.90383	3.9139
ENSMUSG00000007050.17	Lsm2	17.3004	20.8905	42.7344	14.5284	110.101	78.014	9.16026	11.394	9.04718	7.14882	107.087	78.7684	1.88864	1.83347	1.76588	2.03228	1.02814	0.990423
ENSMUSG00000007338.9	Mrpl49	40.5652	20.5734	16.4516	37.2696	19.6818	19.0735	25.8799	20.4496	20.6471	18.2497	7.87789	7.81111	1.56744	1.00605	2.06976	2.0422	2.49835	2.44184
ENSMUSG00000007411.15	Mark3	16.33	18.5832	34.2318	16.2678	19.7524	19.6413	21.0662	21.0711	8.19154	9.28107	13.7702	16.1325	0.775175	0.88193	2.00837	1.75279	1.43443	1.2175
ENSMUSG00000007415.15	Gatad1	33.522	19.7216	10.2066	25.7184	65.8319	46.5909	31.01	34.875	32.6398	31.5308	59.8596	51.4434	1.08101	0.565494	1.04878	0.815661	1.09977	0.905674
ENSMUSG00000007458.14	M6pr	12.2176	11.097	112.055	9.83087	19.306	18.668	20.9437	16.7417	8.35659	7.44849	12.8677	10.9932	0.583351	0.662835	1.22138	1.31985	1.50035	1.69814
ENSMUSG00000007564.14	Ppp2r1a	401.506	318.769	8.14624	125.995	41.9821	63.3768	215.907	223.436	61.6705	68.3112	17.8708	17.9635	1.85962	1.42667	1.81699	1.84442	2.34921	3.5281
ENSMUSG00000007570.15	Fance	12.2542	2.17832	11.4825	7.32241	6.98738	5.59823	8.95007	12.682	5.40962	4.9767	2.79788	2.83578	1.36918	0.171764	1.50588	1.47134	2.49738	1.97414
ENSMUSG00000007589.8	Tinf2	7.71731	9.66471	6.82381	10.3003	36.3354	26.5624	5.78765	8.79389	4.01296	4.74033	21.6462	20.9946	1.33341	1.09903	2.86136	2.1729	1.6786	1.2652
ENSMUSG00000007603.8	Dus3l	17.1334	14.5218	3.45766	8.09797	11.2308	11.8857	14.16	28.682	4.3319	7.30176	8.07417	10.1303	1.20998	0.506303	1.57525	1.10904	1.39096	1.17328
ENSMUSG00000007613.15	Tgfbr1	4.92206	7.14582	9.69213	3.5061	11.2829	13.7473	4.40917	3.89454	2.82784	3.00167	17.8283	23.8539	1.11632	1.83483	1.22272	1.16805	0.632866	0.57631
ENSMUSG00000007617.17	Homer1	27.163	8.80979	48.744	8.73301	4.10334	4.59591	61.3539	32.9807	9.19536	7.58536	5.46508	4.65611	0.442728	0.267119	1.05402	1.1513	0.750829	0.987072
ENSMUSG00000007656.13	Arpp19	96.7319	75.4919	65.2233	31.8178	23.8868	31.3354	70.0472	56.3916	17.4039	14.1524	20.6358	16.9082	1.38095	1.33871	2.80075	2.24823	1.15754	1.85327
ENSMUSG00000007659.18	Bcl2l1	89.0627	135.271	4.2593	43.4935	55.8119	64.6211	61.7137	61.2144	25.1483	31.1331	65.5711	59.4073	1.44316	2.20979	2.59355	1.39702	0.851166	1.08776
ENSMUSG00000007670.9	Khsrp	25.2799	16.6274	151.949	7.33213	40.1378	32.441	23.7368	26.2134	5.67645	9.32482	25.0992	27.393	1.06501	0.634309	0.750346	0.786303	1.59916	1.18428
ENSMUSG00000007721.5	Ccdc124	316.56	129.449	57.3176	111.064	99.7531	95.0442	94.876	78.4135	41.7585	38.5829	51.5954	56.1883	3.33657	1.65085	3.63877	2.87859	1.93337	1.69153
ENSMUSG00000007739.10	Cct4	37.2838	26.0282	20.2176	64.9021	219.933	165.29	41.9463	35.1979	38.189	35.0152	164.298	134.795	0.888847	0.739482	1.50089	1.85354	1.33862	1.22623
ENSMUSG00000007777.9	0610009B22Rik	21.0803	10.3298	19.3742	22.4803	30.3399	23.4799	15.1993	17.1944	11.0715	12.8283	22.784	23.6659	1.38693	0.600766	1.8261	1.7524	1.33164	0.992141
ENSMUSG00000007812.16	Zfp655	6.1077	5.8045	68.5483	17.752	7.0997	7.29129	10.7473	9.49354	8.94071	9.37459	6.09928	4.89739	0.568299	0.611415	2.16697	1.89363	1.16402	1.48881
ENSMUSG00000007815.13	Rhoa	50.6215	30.3716	8.63839	93.1338	50.4835	66.9108	40.589	45.6938	49.6238	60.4279	30.9531	31.4042	1.24717	0.664678	1.38136	1.54124	1.63097	2.13063
ENSMUSG00000007817.14	Zmiz1	21.9537	23.7044	12.2725	9.35436	2.06516	4.72532	28.0253	38.3118	10.2333	13.4682	2.99176	4.34565	0.783352	0.618723	0.844147	0.694551	0.690283	1.08737
ENSMUSG00000007833.15	Aldh16a1	5.97041	10.7957	39.839	8.26328	12.5833	15.7041	3.78022	4.91159	5.08589	6.20285	6.57472	8.91801	1.57938	2.198	2.41305	1.33218	1.91389	1.76094
ENSMUSG00000007836.6	Hnrnpa0	89.1925	145.72	6.18774	48.5544	91.3971	102.507	41.9389	45.2868	14.76	17.7352	32.9336	37.1646	2.12673	3.21771	2.69911	2.73773	2.7752	2.75819
ENSMUSG00000007837.11	Prrg2	6.4631	2.51325	95.4144	9.23769	16.6626	16.5413	6.94999	4.92379	4.08192	4.72141	10.0459	8.15457	0.929943	0.510431	1.51589	1.95655	1.65864	2.02847
ENSMUSG00000007850.16	Hnrnph1	168.637	128.482	70.0576	76.8455	214.479	218.407	113.213	114.602	43.6802	57.2129	127.103	161.489	1.48956	1.12111	2.18439	1.34315	1.68744	1.35246
ENSMUSG00000007867.8	Ift43	22.9674	22.5864	59.7494	47.8121	246.66	186.945	10.1027	9.58782	15.4597	11.3467	113.495	120.138	2.27338	2.35573	4.53163	4.21373	2.17331	1.55608
ENSMUSG00000007872.3	Id3	24.422	22.8378	527.813	46.5297	5.40323	13.6323	13.6786	14.8373	23.5653	25.22	1.71451	2.35561	1.78541	1.53922	2.53548	1.84495	3.15148	5.78717
ENSMUSG00000007891.16	Ctsd	186.95	151.131	10.2438	686.629	110.763	172.07	169.15	182.601	349.917	425.555	38.6453	41.1322	1.10524	0.827657	1.50839	1.61349	2.86616	4.18332
ENSMUSG00000007950.8	Abhd8	142.572	117.281	69.4698	11.0304	69.8909	61.1665	118.703	109.699	6.76593	6.06056	90.5058	88.9384	1.20108	1.06912	1.51402	1.82004	0.772225	0.68774
ENSMUSG00000008035.12	Mid1ip1	57.7373	63.0221	88.005	74.0731	23.714	55.9826	38.493	38.0653	8.10507	34.1849	9.28928	9.61573	1.49994	1.65563	8.57115	2.16684	2.55283	5.82199
ENSMUSG00000008036.11	Ap2s1	339.937	720.49	1.99562	107.596	161.066	191.903	139.789	114.345	30.2368	29.3583	82.7743	87.4309	2.43179	6.30102	2.91052	3.66491	1.94585	2.19491
ENSMUSG00000008090.14	Fgfrl1	1.68864	4.29673	86.6123	5.31622	10.3025	6.43335	4.21851	3.23038	6.0233	6.88574	7.12236	6.37449	0.400294	1.3301	0.331316	0.772063	1.4465	1.00923
ENSMUSG00000008140.17	Emc10	167.537	166.607	1.09566	93.6787	73.2609	89.6769	123.581	111.178	34.1315	42.9317	32.5278	42.5445	1.35568	1.49856	2.5376	2.18204	2.25225	2.10784
ENSMUSG00000008167.14	Fbxw9	3.96481	5.00587	1.42951	2.16026	40.811	25.9189	7.61514	7.83893	1.18976	1.99973	28.7038	33.4168	0.520648	0.638591	0.920901	1.08028	1.4218	0.775625
ENSMUSG00000008200.14	Fnbp4	3.76657	5.4897	11.8497	2.19678	14.1238	15.4185	17.7081	25.7051	4.14451	8.36289	26.0525	35.6197	0.212703	0.213565	0.344917	0.262682	0.542128	0.432863
ENSMUSG00000008226.14	Scrn3	8.65369	8.63973	29.9492	10.5954	4.93947	4.055	12.8474	11.5112	7.57157	8.16781	2.89977	2.39962	0.673575	0.750552	1.56503	1.29722	1.7034	1.68985
ENSMUSG00000008301.11	Phax	62.0209	41.7947	1.90375	19.5898	28.4858	31.9301	31.1791	18.4067	7.29974	7.40935	9.61989	10.5515	1.98918	2.27062	4.10278	2.64393	2.96113	3.02612
ENSMUSG00000008305.18	Tle1	12.3707	4.3964	25.2004	5.87946	15.3645	18.0815	15.8463	14.2261	1.48295	2.46976	11.0891	9.93753	0.780672	0.309038	1.28376	2.38058	1.38555	1.81952
ENSMUSG00000008333.12	Snrpb2	42.8603	52.3969	111.305	18.5406	68.2491	48.914	17.4045	13.4801	8.66075	7.43295	34.3604	34.0938	2.46259	3.88698	2.90972	2.49438	1.98627	1.43469
ENSMUSG00000008348.9	Ubc	70.5516	58.0012	17.54	115.49	91.5462	104.842	27.8376	34.6856	40.1906	31.5439	93.4103	107.206	2.5344	1.6722	2.76942	3.66126	0.980044	0.97795
ENSMUSG00000008373.16	Prpf31	50.1341	37.046	15.044	16.6777	29.8188	29.4046	25.5623	25.5446	10.8751	11.8623	18.9476	18.3539	1.96125	1.45025	1.61286	1.40594	1.57376	1.6021
ENSMUSG00000008384.8	Sertad1	27.6256	19.7094	23.0433	13.9371	16.6281	21.5709	7.35933	4.58181	4.68261	3.94786	10.0829	9.20705	3.75382	4.30167	3.21273	3.53028	1.64913	2.34287
ENSMUSG00000008393.8	Carhsp1	32.5402	22.0425	10.0993	12.9978	25.1222	40.7228	21.1767	16.8459	7.20597	6.516	16.1195	15.8835	1.5366	1.30848	3.19781	1.99475	1.5585	2.56384
ENSMUSG00000008398.14	Elk3	2.27744	2.33249	21.0212	10.0729	0.926359	2.40754	2.22742	2.26606	8.98587	9.45478	1.3177	1.07165	1.02246	1.02931	1.12391	1.06538	0.70301	2.24658
ENSMUSG00000008429.7	Herpud2	15.1951	16.3844	11.5261	25.737	18.3786	29.5312	22.1993	23.6412	12.7832	16.5454	35.8985	53.4289	0.684487	0.693045	1.64444	1.55554	0.511959	0.55272
ENSMUSG00000008450.7	Nutf2	18.0072	16.961	8.058	11.4215	4.86328	7.29786	9.68714	8.01303	4.92258	4.45671	2.53344	1.66988	1.85888	2.11667	2.34148	2.56277	1.91963	4.37028
ENSMUSG00000008475.13	Arpc5	8.16391	38.8432	61.2952	25.8234	9.48556	13.3981	27.3307	38.4756	14.1854	13.6561	10.7862	15.5687	0.298709	1.00956	0.568048	1.89098	0.879418	0.860581
ENSMUSG00000008540.11	Mgst1	13.6204	10.6828	27.5333	45.4635	122.089	236.476	8.16242	6.40341	20.8357	15.0352	34.1436	28.2167	1.66867	1.6683	2.94184	3.02381	3.57574	8.38072
ENSMUSG00000008604.11	Ubqln4	45.271	55.3097	12.6173	32.2865	16.5556	18.0593	50.4871	51.5082	25.4453	30.9235	20.7053	30.2343	0.896685	1.07381	1.08206	1.04407	0.79958	0.597311
ENSMUSG00000008668.14	Rps18	24.4584	37.386	4.7503	12.6898	14.6879	6.56537	6.95768	10.145	10.4316	13.5636	11.3909	16.9096	3.51531	3.68515	1.20952	0.935573	1.28944	0.388263
ENSMUSG00000008683.16	Rps15a	14.9965	13.0724	9.45697	4.25136	9.41752	4.93695	16.407	13.2749	6.12746	4.07981	9.20104	7.0963	0.914029	0.984745	0.775247	1.04205	1.02353	0.695708
ENSMUSG00000008730.17	Hipk1	14.1744	22.0648	3.42509	12.2338	17.2695	29.9709	26.6586	23.2775	9.55292	9.53252	39.2624	71.5801	0.531701	0.947901	0.989955	1.28337	0.439848	0.418705
ENSMUSG00000008763.16	Man1a2	9.79371	13.6575	38.7254	3.44215	15.1032	16.0322	17.8457	14.5425	2.4667	2.303	21.0459	19.1901	0.548799	0.939143	1.38853	1.49464	0.717632	0.83544
ENSMUSG00000008822.15	Acyp1	58.3819	62.0079	32.8196	26.6636	245.099	129.224	24.5204	18.6215	9.67422	6.52552	252.442	126.03	2.38095	3.32992	4.00295	4.08605	0.970913	1.02534
ENSMUSG00000008859.7	Rala	42.241	36.6885	7.99111	28.3041	28.7159	26.3236	34.3937	27.7994	16.9319	15.3597	20.4863	18.0935	1.22816	1.31976	1.93833	1.84275	1.40171	1.45486
ENSMUSG00000008892.12	Vdac3	3.07739	1.15044	22.3759	19.5565	39.3985	17.4301	12.3332	11.8757	19.9989	12.0885	16.3095	27.2889	0.249521	0.0968737	0.399578	1.61777	2.41567	0.638723
ENSMUSG00000008958.14	Vps72	74.4932	59.9765	9.08915	23.7663	51.9678	42.5881	25.7386	26.7355	15.1381	15.4647	35.1596	29.0669	2.89422	2.24333	1.47812	1.53681	1.47805	1.46518
ENSMUSG00000008976.16	Gabpa	1.96675	1.69277	11.9237	11.9343	22.7874	10.694	7.88377	7.04359	7.76105	9.93657	12.2589	7.48671	0.249468	0.240327	1.17112	1.20105	1.85884	1.42839
ENSMUSG00000009013.5	Dynll1	111.746	78.2872	5.50105	8.77912	69.4943	60.8118	50.4766	45.037	6.08553	11.0464	70.0645	113.037	2.21381	1.73829	1.95935	0.794752	0.991862	0.537981
ENSMUSG00000009030.14	Pdcl	7.32543	9.54794	9.65319	6.54057	5.83568	11.4384	10.5484	9.19435	3.65606	5.94096	3.73522	3.314	0.694461	1.03846	1.50464	1.10093	1.56234	3.45153
ENSMUSG00000009035.13	Tmem184b	14.6602	28.5881	18.1411	12.1657	4.07285	5.74955	26.5195	29.6872	11.5405	15.7272	2.61671	3.1005	0.552808	0.962975	0.836461	0.773541	1.55648	1.8544
ENSMUSG00000009073.16	Nf2	13.4651	11.3568	52.0386	27.9822	46.5761	39.6719	21.8092	22.4145	16.3564	27.6104	45.3428	44.7389	0.617403	0.506671	1.10911	1.01347	1.0272	0.886743
ENSMUSG00000009079.16	Ewsr1	141.929	146.914	19.5395	42.3676	315.043	199.559	114.907	147.447	32.3	58.7301	224.1	261.167	1.23516	0.996389	1.6111	0.721395	1.40582	0.764106
ENSMUSG00000009090.17	Ap1b1	35.2862	30.6132	76.8368	22.2296	22.1746	33.9795	44.2612	62.1455	14.3899	25.1574	19.3411	16.8665	0.797226	0.492605	1.35786	0.883618	1.1465	2.01461
ENSMUSG00000009291.12	Pttg1ip	20.8545	2.48564	43.2185	14.7527	39.9211	156.392	12.4018	28.4617	13.6172	48.7773	41.0901	76.2993	1.68158	0.0873329	5.64263	0.30245	0.97155	2.04972
ENSMUSG00000009293.17	Ube2g2	24.0635	34.0534	4.81168	46.2005	37.0322	40.5298	22.9705	25.4006	22.6008	23.3095	31.1648	30.6697	1.04758	1.34065	1.91226	1.98204	1.18827	1.32149
ENSMUSG00000009470.16	Tnpo1	2.86359	5.85738	2.94232	5.40681	13.4176	11.1432	7.55643	7.90143	4.25794	4.88746	13.5004	11.3423	0.37896	0.741306	1.13005	1.10626	0.993863	0.982446
ENSMUSG00000009535.13	Rnmt	10.5915	15.7375	197.702	3.45405	14.0462	12.1785	15.8562	13.9503	1.35285	3.39323	7.41514	8.26439	0.667969	1.12811	2.1749	1.01792	1.89426	1.47361
ENSMUSG00000009549.14	Srp14	147.065	112.157	2.46207	141.483	307.211	121.53	92.9169	70.5778	58.8259	42.1953	189.832	150.172	1.58276	1.58913	3.3608	3.35306	1.61833	0.809275
ENSMUSG00000009566.12	Fpgs	1.77526	2.18804	3.18817	2.17731	14.9014	12.4479	2.38177	4.14736	1.5612	3.05535	12.8211	19.9293	0.745353	0.527576	1.57703	0.712623	1.16225	0.624603
ENSMUSG00000009569.14	Mkl2	13.2557	17.2603	8.85942	2.71468	4.29538	3.87575	26.1164	25.6715	3.19228	4.26166	5.66916	6.66827	0.507562	0.672354	0.998714	0.637	0.757675	0.581222
ENSMUSG00000009575.14	Cbx5	22.954	21.2956	3.68615	13.5101	11.5712	11.2233	27.4076	21.1245	7.25706	7.28725	13.1565	10.4342	0.837507	1.0081	1.2208	1.85394	0.87951	1.07563
ENSMUSG00000009614.16	Sardh	1.98993	1.89403	49.3466	4.54906	6.98262	18.1054	1.75866	3.12513	1.21039	2.39538	1.64366	1.96701	1.13151	0.606066	3.04543	1.8991	4.24821	9.20453
ENSMUSG00000009630.10	Ppp2cb	67.44	43.3482	96.224	47.5785	99.4117	101.968	75.3436	69.0856	18.664	18.8981	71.8763	73.8911	0.895099	0.627457	2.64395	2.51764	1.3831	1.37998
ENSMUSG00000009633.3	G0s2	13.221	7.588	22.962	59.7811	6.46784	11.7253	4.62355	4.71619	18.2601	16.3652	2.49245	2.66592	2.85949	1.60892	5.26962	3.65295	2.59498	4.39821
ENSMUSG00000009640.11	Dmap1	37.8063	31.6959	6.00823	24.0339	81.8834	59.8745	13.3949	15.2125	7.59701	7.39964	32.8881	38.7054	2.82245	2.08354	3.0225	3.24798	2.48976	1.54693
ENSMUSG00000009647.13	Mcu	14.3322	16.9493	1.80364	9.00424	9.70548	10.4581	15.2411	13.4743	6.4249	7.02549	9.97545	12.0108	0.940362	1.2579	0.935148	1.28165	0.972936	0.870724
ENSMUSG00000009681.9	Bcr	13.5986	19.3137	35.1925	2.17646	4.93454	6.6875	23.5303	26.1945	1.27366	1.71225	4.39819	4.94559	0.577917	0.73732	1.41611	1.27112	1.12195	1.35222
ENSMUSG00000009687.14	Fxyd5	27.6801	16.0295	6.21402	30.885	10.8663	26.884	8.88864	20.4495	34.7561	23.453	8.15319	9.10133	3.1141	0.783859	1.01256	1.31689	1.33276	2.95385
ENSMUSG00000009741.14	Ubp1	9.04976	8.43931	3.13773	6.96131	12.9876	15.612	20.6015	34.2867	5.87613	11.8138	29.7985	42.4207	0.439276	0.246139	1.0575	0.589253	0.435846	0.368029
ENSMUSG00000009828.15	Ick	4.11782	3.49887	1198.8	2.40331	6.77914	4.63093	5.51605	5.95736	3.9822	4.02898	9.1147	9.11731	0.746516	0.587319	0.787939	0.596505	0.743758	0.507927
ENSMUSG00000009863.14	Sdhb	236.29	96.9799	31.6288	1237.7	150.361	132.047	92.5801	86.8582	407.495	463.473	59.0626	60.8741	2.55228	1.11653	2.94187	2.67048	2.54579	2.16918
ENSMUSG00000009894.15	Snap47	265.113	71.816	1.68105	26.9649	20.52	21.8358	175.221	154.014	13.0163	14.3071	10.6364	11.7531	1.51302	0.466296	2.42993	1.88472	1.92921	1.85788
ENSMUSG00000009905.5	Kdsr	4.71763	6.27249	2.97603	1.34404	1.45348	3.1824	7.71696	7.07446	1.12726	2.0353	1.06591	1.34776	0.611332	0.886638	1.49127	0.660362	1.36361	2.36125
ENSMUSG00000009907.17	Vps4b	2.34613	1.3437	32.1517	4.66894	13.9955	13.104	10.6735	8.00233	4.90509	5.55487	10.5917	7.54113	0.219809	0.167913	0.606724	0.840514	1.32137	1.73767
ENSMUSG00000009995.17	Taz	5.44311	6.25325	12.442	19.2179	4.03019	7.65207	14.0232	19.9944	18.1057	23.9648	4.71871	4.02924	0.38815	0.31275	1.77578	0.801922	0.854087	1.89913
ENSMUSG00000010025.19	Aldh3a2	7.83949	7.27499	10.4718	10.5179	20.717	21.2418	23.6815	27.9698	8.43531	9.65953	18.9984	13.8249	0.331039	0.260101	1.47499	1.08887	1.09046	1.53649
ENSMUSG00000010045.2	Tmem115	14.2302	5.39839	9.33746	12.8853	21.4548	18.0007	15.4834	16.8459	9.09355	8.30281	22.196	21.1727	0.919057	0.320457	1.15156	1.55192	0.966605	0.850183
ENSMUSG00000010047.12	Hyal2	3.49703	1.82827	54.9129	15.4499	3.20125	3.86076	3.84327	4.54902	12.1168	8.11947	2.29427	2.55354	0.909911	0.401904	0.770624	1.90283	1.39533	1.51193
ENSMUSG00000010048.10	Ifrd2	3.29128	6.40864	34.0179	51.5523	7.20178	8.65949	3.33611	5.0321	30.7324	30.7499	4.49715	7.73484	0.986562	1.27355	1.78681	1.6765	1.60141	1.11954
ENSMUSG00000010054.4	Tusc2	101.341	109.853	17.8241	23.7984	15.8192	21.5031	54.5274	47.4967	14.1482	14.4926	10.5783	11.4582	1.85854	2.31285	2.40439	1.6421	1.49543	1.87665
ENSMUSG00000010057.8	Nprl2	28.8299	21.658	28.395	17.6317	25.1912	20.1717	17.9741	21.6888	8.72339	10.3714	14.9677	24.7358	1.60397	0.998581	2.04326	1.70004	1.68303	0.815484
ENSMUSG00000010095.13	Slc3a2	81.8985	73.0401	68.0737	28.493	234.037	440.252	66.4369	83.1951	15.6941	22.6112	56.5087	90.1269	1.23273	0.877938	1.80929	1.26013	4.14161	4.8848
ENSMUSG00000010097.13	Nxf1	46.5319	43.3551	5.99765	64.7495	99.9923	78.9097	42.4362	43.4336	31.8679	35.2831	64.2842	72.8313	1.09652	0.998192	2.13612	1.83514	1.55547	1.08346
ENSMUSG00000010110.17	Stx5a	7.87967	1.76516	5.75785	8.87797	22.9142	17.1784	26.7851	31.6991	10.7106	12.1783	35.1911	32.6944	0.294182	0.055685	0.559975	0.728999	0.651137	0.525422
ENSMUSG00000010175.13	Prox1	2.99823	4.03547	32.6914	6.16931	1.24094	1.49804	5.29669	5.26861	5.14675	5.89634	2.38015	3.34555	0.566057	0.765945	1.11874	1.04629	0.521373	0.447771
ENSMUSG00000010277.7	2610507B11Rik	13.6843	9.26139	7.6753	46.7943	38.8545	32.1456	34.2663	35.4793	40.3435	40.5921	79.1798	64.451	0.39935	0.261037	0.810327	1.15279	0.490713	0.498761
ENSMUSG00000010290.7	AI597479	8.26603	7.28794	13.972	6.79339	7.53657	5.51141	10.3664	9.93161	4.44749	6.39483	8.97325	8.64817	0.797387	0.733813	1.72576	1.06233	0.839893	0.637293
ENSMUSG00000010307.7	Tmem86a	12.3421	9.46242	44.8754	19.0001	36.3405	76.5781	9.32548	8.1488	9.17796	9.8278	13.9846	14.3128	1.32348	1.1612	1.52235	1.9333	2.5986	5.35031
ENSMUSG00000010362.9	Rdm1	5.73799	6.26382	319.767	43.7359	2.90743	5.29673	3.64417	5.47415	17.2333	17.0952	1.49996	3.29902	1.57457	1.14425	2.60399	2.55837	1.93834	1.60555
ENSMUSG00000010376.14	Nedd8	550.681	399.015	4.03559	221.185	213.02	191.349	131.411	117.893	73.9698	75.7507	97.0632	96.6349	4.19051	3.38457	4.32294	2.9199	2.19465	1.98012
ENSMUSG00000010392.8	Gosr1	8.45746	10.0595	153.854	5.5981	10.7447	12.8937	13.3562	13.3881	4.19616	5.18566	11.6064	10.7391	0.633222	0.75138	0.961735	1.07953	0.925754	1.20064
ENSMUSG00000010406.11	Mrpl52	173.276	108.341	12.3313	117.967	108.388	86.8259	49.8963	34.013	53.9804	53.6855	52.991	42.6565	3.47272	3.18527	2.85019	2.19737	2.04541	2.03547
ENSMUSG00000010453.12	Kansl3	12.3473	13.9377	19.7106	10.0489	37.8363	46.8508	24.2811	17.1229	14.9563	17.666	64.0735	58.4555	0.508515	0.813981	0.82449	0.568826	0.590514	0.801478
ENSMUSG00000010517.7	Faf1	6.11591	3.38399	2.62261	22.8802	23.0193	18.0917	8.45266	9.12445	14.2763	14.0473	27.7594	23.7082	0.723548	0.370871	1.38065	1.6288	0.829242	0.763102
ENSMUSG00000010554.14	Mettl16	3.21306	2.71307	65.5411	2.60384	5.78922	6.44624	4.21676	3.30415	1.98973	1.74533	5.43796	3.6745	0.761975	0.821112	1.31807	1.49189	1.06459	1.75432
ENSMUSG00000010607.8	Pigyl	92.9411	102.005	35.5724	46.4812	28.6961	41.0715	24.374	26.8271	17.6576	17.0975	20.2669	24.1256	3.81312	3.80229	3.71178	2.71859	1.41591	1.7024
ENSMUSG00000010608.15	Rbm25	118.408	171.034	16.1369	27.0587	116.662	120.273	45.3766	76.9893	17.9109	31.5781	87.4145	96.5303	2.60944	2.22152	1.98608	0.856882	1.33459	1.24596
ENSMUSG00000010609.15	Psen2	12.6386	16.9516	5.89897	12.4626	6.76438	17.5499	10.8963	9.38736	7.74202	10.21	3.0744	4.13429	1.15989	1.80578	2.08433	1.22063	2.20023	4.24495
ENSMUSG00000010663.4	Fads1	69.3977	56.839	13.118	5.83317	56.4677	98.9653	74.4245	67.3233	5.66439	5.06933	23.937	21.4242	0.932458	0.844269	1.04141	1.15068	2.35901	4.61933
ENSMUSG00000010755.17	Cars	31.0858	31.9013	100.326	14.1985	26.7002	18.9583	16.9251	23.391	8.67211	8.14516	15.3879	12.5653	1.83667	1.36382	1.51267	1.74319	1.73515	1.50878
ENSMUSG00000010911.12	Apip	39.2106	31.448	78.4608	109.13	43.8479	38.1698	14.8553	11.6644	37.4936	36.9722	19.5509	21.685	2.6395	2.69607	2.6758	2.95167	2.24275	1.76019
ENSMUSG00000010914.10	Pdhx	16.1957	17.9925	7.20713	88.4771	42.3298	33.8665	20.1427	19.4063	36.074	46.8145	29.4679	30.8999	0.804049	0.927148	2.175	1.88995	1.43647	1.09601
ENSMUSG00000010936.10	Vac14	10.188	8.28056	35.3628	8.20502	6.8712	7.33755	10.153	10.9674	6.29209	7.85411	5.65202	6.67047	1.00345	0.755016	1.14543	1.04468	1.21571	1.10001
ENSMUSG00000011114.17	Tbrg1	35.2522	8.38645	9.44932	33.4404	117.784	99.8367	25.1506	29.7994	18.2486	20.4978	110.079	109.699	1.40165	0.281431	1.93784	1.63141	1.07	0.910099
ENSMUSG00000011158.7	Brf1	9.20135	10.3578	17.2192	8.72849	28.4934	24.4966	9.01957	8.73214	4.47395	5.00228	21.4197	21.4651	1.02015	1.18617	2.11207	1.7449	1.33024	1.14123
ENSMUSG00000011179.7	Odc1	12.4867	10.3005	7.08845	13.0572	55.0515	53.472	10.0492	7.9305	9.99876	5.95079	58.0157	48.7939	1.24256	1.29885	1.72213	2.1942	0.948907	1.09587
ENSMUSG00000011254.16	Thg1l	5.88377	4.31518	15.0997	4.46802	12.4284	10.221	5.11823	5.37929	1.73317	1.97614	14.9757	15.8417	1.14957	0.802185	4.08989	2.26099	0.829904	0.645192
ENSMUSG00000011306.6	Sugp1	22.2247	13.9235	4.02202	15.7527	64.7526	49.5123	18.383	22.3731	6.64533	8.56905	47.1613	51.5427	1.20898	0.622335	2.27222	1.83832	1.373	0.960608
ENSMUSG00000011382.8	Dhdh	1.8714	1.97257	3.37217	5.23358	3.45079	5.68503	2.72361	2.68058	4.3589	4.40899	4.3276	5.01627	0.687103	0.735878	0.922715	1.18702	0.797391	1.13332
ENSMUSG00000011831.16	Evi5	11.9423	12.8767	9.66676	3.41405	11.4736	13.1403	14.1803	13.3009	2.56467	2.83337	14.0597	10.9858	0.842171	0.968107	1.31486	1.20495	0.816067	1.19611
ENSMUSG00000011884.13	Gltp	25.7674	16.8159	33.1126	12.2899	10.4898	18.2026	27.6794	28.7841	10.1684	10.2098	6.10515	5.51883	0.930924	0.584209	0.950671	1.20373	1.7182	3.29827
ENSMUSG00000011958.17	Bnip2	14.9657	19.625	3.32902	51.5941	40.8385	40.0989	14.0206	15.8368	29.6171	24.1674	28.1988	20.0225	1.0674	1.23921	1.11802	2.13486	1.44824	2.00269
ENSMUSG00000011960.12	Ccnt1	5.72672	10.1436	5.75512	3.17562	3.8383	5.94101	8.76701	6.90116	1.79516	2.24682	8.30945	8.52654	0.653212	1.46983	1.85444	1.41338	0.46192	0.696767
ENSMUSG00000012114.16	Med15	16.6999	10.8621	20.8375	7.15222	20.6855	16.3695	17.4789	18.3938	5.81455	7.57218	26.3898	27.3725	0.95543	0.590529	0.989779	0.944539	0.783844	0.598026
ENSMUSG00000012117.13	Dhdds	29.8476	32.0273	12.6341	18.7052	15.3378	15.0479	24.1085	19.0655	10.806	13.683	10.2365	10.9608	1.23805	1.67985	1.92832	1.36703	1.49835	1.37288
ENSMUSG00000012405.15	Rpl15	20.7926	23.3611	15.5014	13.7781	4.48683	6.39064	19.6404	16.1009	7.8074	6.44018	2.57196	1.66996	1.05867	1.45092	1.61822	2.13941	1.74452	3.82682
ENSMUSG00000012483.4	Rpa3	10.5685	12.4556	19.5702	11.6324	14.722	12.6006	6.17322	5.84421	4.59313	4.49599	3.71292	5.06575	1.71198	2.13127	3.37492	2.58728	3.96507	2.48741
ENSMUSG00000012535.14	Tnpo3	22.3893	29.531	162.655	17.7707	29.4838	49.6502	24.0033	22.8215	12.4315	14.34	25.6778	17.6206	0.932761	1.294	1.57425	1.23924	1.14822	2.81774
ENSMUSG00000012848.15	Rps5	256.097	172.573	34.963	163.098	182.603	166.529	102.109	113.084	177.567	143.894	113.757	109.564	2.50806	1.52606	0.916022	1.13346	1.60519	1.51992
ENSMUSG00000013160.7	Atp6v0d1	124.659	77.3723	32.2412	39.724	42.5749	47.206	151.359	124.174	20.7018	20.9362	28.3649	23.4206	0.823598	0.623098	1.68889	1.89739	1.50097	2.01558
ENSMUSG00000013465.18	Nelfb	32.9231	16.688	3.82572	26.3959	22.8834	21.1095	22.6885	22.1041	8.59274	12.3545	11.8216	12.977	1.45109	0.754975	3.75214	2.13654	1.93572	1.62669
ENSMUSG00000013495.15	Tmem175	15.0354	13.3487	956.841	4.88199	39.361	22.997	18.7051	23.3236	4.61013	5.31428	53.346	50.8041	0.803813	0.572324	0.82985	0.918655	0.737843	0.45266
ENSMUSG00000013593.12	Ndufs2	133.394	184.365	64.1812	1053.66	133.906	155.949	100.353	106.777	360.942	408.601	69.6901	65.1926	1.32926	1.72664	2.65096	2.57871	1.92144	2.39212
ENSMUSG00000013622.15	Atraid	42.5833	45.7137	10.5908	53.8266	59.0927	47.6748	33.7194	56.2824	32.7705	34.8908	16.9185	20.3002	1.26287	0.81222	1.9585	1.54272	3.49279	2.34849
ENSMUSG00000013646.17	Sh3bp5l	24.7444	16.3845	27.3266	13.9341	10.2687	10.1588	16.0664	13.0605	4.83663	7.59372	4.74871	4.73714	1.54013	1.25451	2.18971	1.83495	2.16242	2.14451
ENSMUSG00000013662.5	Atad1	32.9736	48.3949	6.10818	41.9987	41.3406	48.8112	42.4486	38.5314	25.7756	31.6759	44.2944	53.758	0.77679	1.25599	1.06017	1.32589	0.933314	0.90798
ENSMUSG00000013663.7	Pten	5.34768	5.33785	50.5699	8.16636	13.5173	12.5348	29.4715	19.9634	10.0158	9.46238	28.7207	20.8585	0.181453	0.267382	0.609855	0.863034	0.470647	0.600946
ENSMUSG00000013698.12	Pea15a	296.437	246.433	9.54762	41.4481	19.2874	44.48	258.952	255.785	28.9123	30.0812	11.0245	12.0971	1.14476	0.963438	1.74908	1.37787	1.7495	3.6769
ENSMUSG00000013736.16	Trnt1	10.0248	9.41993	33.5913	12.5035	23.7102	27.6023	19.7881	18.8501	8.63266	8.0716	32.4022	36.2674	0.506609	0.499728	1.10599	1.54907	0.731745	0.761078
ENSMUSG00000013787.15	Ehmt2	132.179	139.844	41.0272	29.3001	111.186	140.404	42.2413	57.1305	14.7393	24.9851	94.8527	117.948	3.12913	2.4478	2.27903	1.1727	1.17219	1.19039
ENSMUSG00000013822.6	Elof1	87.0332	42.5051	7.27607	32.9527	257.194	259.591	38.4585	38.6136	15.1834	15.8522	346.599	389.941	2.26304	1.10078	2.70212	2.07874	0.742052	0.665718
ENSMUSG00000013833.15	Med16	5.14953	3.8025	1.11462	16.1637	54.9724	25.5007	16.1213	17.1647	13.4272	13.6207	57.3801	47.3824	0.319425	0.221531	0.54189	1.18671	0.958038	0.538188
ENSMUSG00000013878.18	Rnf170	1.77488	1.1765	16.5859	1.07036	0.819486	1.27186	5.11467	5.23539	1.19539	1.49099	2.63732	1.33723	0.347017	0.22472	0.932431	0.717888	0.310726	0.951112
ENSMUSG00000013997.10	Nit1	14.967	12.245	3.72165	16.7209	30.1601	26.3907	15.4451	18.8149	11.4	15.5595	40.3477	35.3154	0.969041	0.650815	1.4549	1.07464	0.747503	0.747287
ENSMUSG00000014074.17	Rnf168	10.1362	13.6306	14.8209	4.27386	7.07696	9.54873	9.12736	8.69683	2.45553	2.66649	10.1825	15.2926	1.11053	1.56731	1.51562	1.60281	0.695015	0.624401
ENSMUSG00000014177.10	Tvp23b	13.0528	13.8481	87.2589	12.873	19.9783	20.5332	14.8561	13.2935	6.08341	6.98599	12.7262	16.1492	0.878616	1.04172	2.43628	1.84269	1.56986	1.27147
ENSMUSG00000014195.15	Dnajc7	258.62	213.55	64.0639	76.1879	238.241	180.443	77.3099	82.7617	34.6437	35.4608	117.211	131.07	3.34524	2.5803	2.51875	2.14851	2.03258	1.37669
ENSMUSG00000014226.10	Cacybp	49.1011	42.1847	7.93247	53.0092	64.2432	52.8601	48.2761	34.8576	21.4124	20.1627	32.5092	30.3618	1.01709	1.2102	2.9919	2.62907	1.97615	1.741
ENSMUSG00000014232.14	Cluap1	15.0151	14.1435	34.8117	9.53643	42.0969	42.526	10.9452	9.4998	3.74351	5.23091	28.8155	32.9854	1.37184	1.48882	2.119	1.82309	1.46091	1.28924
ENSMUSG00000014243.5	Zswim7	22.1883	21.4891	799.566	26.8188	57.1707	54.2595	7.63394	8.2368	8.33027	7.17997	32.986	33.3587	2.90654	2.60892	4.17895	3.73522	1.73318	1.62654
ENSMUSG00000014294.4	Ndufa2	305.413	311.455	3462.61	484.615	126.271	108.582	57.4334	46.9457	149.739	131.521	61.3231	52.7397	5.31768	6.63436	5.33973	3.68468	2.05912	2.05884
ENSMUSG00000014313.14	Cox6c	354.062	248.87	24.8124	1522.42	384.677	202.593	199.243	67.8557	311.964	201.346	133.569	71.6113	1.77703	3.66763	11.0994	7.56125	2.87999	2.82906
ENSMUSG00000014349.7	Ube2z	41.342	54.7024	11.024	23.3766	31.993	46.599	28.0954	24.6728	10.3585	12.4735	14.6409	13.4509	1.47148	2.21711	2.39536	1.8741	2.18517	3.46437
ENSMUSG00000014355.10	Anapc1	1.80832	2.99017	1.36464	12.5031	31.2407	28.593	16.6159	24.146	11.7124	12.7333	23.2601	20.0719	0.108831	0.123837	0.941223	0.981917	1.3431	1.42453
ENSMUSG00000014418.16	Hps5	1.10273	1.90935	6.95988	1.67663	9.56935	10.1628	5.55126	9.24185	1.01853	2.24017	22.1141	19.1031	0.198645	0.206599	1.33981	0.748438	0.432726	0.532
ENSMUSG00000014426.8	Map3k4	3.07918	4.08614	35.8282	7.33591	5.1786	4.79398	9.12966	9.01774	6.54067	6.44727	5.55591	4.03659	0.337272	0.453123	1.06409	1.13783	0.932089	1.18763
ENSMUSG00000014470.4	Rnf166	21.1652	9.75885	2.19136	32.9548	69.9857	59.8562	22.4301	24.67	25.6304	18.1697	83.1289	78.8551	0.943606	0.395576	1.39788	1.81372	0.841894	0.759066
ENSMUSG00000014496.7	Ankrd28	1.147	2.5223	75.9943	3.29061	8.06616	8.94525	7.3178	8.3107	2.95495	2.69637	13.1672	11.5531	0.156741	0.3035	0.741589	1.22039	0.612597	0.774276
ENSMUSG00000014504.16	Srp19	121.849	34.1087	20.7063	66.2979	91.9224	61.3409	35.6736	16.4518	26.0717	23.4221	41.4144	41.4795	3.41565	2.07326	2.91482	2.83057	2.21958	1.47882
ENSMUSG00000014551.8	Mrps25	35.9457	39.3403	22.5118	18.3352	15.0439	15.1055	22.2989	19.0095	9.14167	7.99045	13.1025	13.0433	1.61199	2.06951	2.26505	2.29464	1.14816	1.15811
ENSMUSG00000014554.13	Dguok	13.491	3.48771	9.379	26.384	9.73803	11.549	9.22033	12.5418	10.1674	12.2973	5.23832	6.8359	1.46318	0.278086	2.21412	2.14551	1.859	1.68946
ENSMUSG00000014599.10	Csf1	3.42502	2.62954	13.2355	10.5561	4.72923	7.95121	5.61713	7.55251	7.64669	14.8066	1.38926	2.11431	0.609746	0.348168	1.22654	0.712931	3.40413	3.76067
ENSMUSG00000014601.13	Strip1	22.3075	40.2885	448.201	14.1856	17.1416	14.987	29.4014	27.8405	8.16238	7.15884	11.4942	10.2419	0.758722	1.44712	1.62153	1.98155	1.49133	1.46331
ENSMUSG00000014606.14	Slc25a11	54.9903	51.3244	77.8054	550.839	15.7534	24.5519	57.8612	62.6958	240.412	251.824	11.4092	9.83886	0.950383	0.818626	1.86431	2.1874	1.38077	2.4954
ENSMUSG00000014633.15	Cmc2	14.9701	18.4869	1.12892	52.9475	14.7698	14.3672	8.22341	7.4237	19.7781	18.257	8.62016	6.11618	1.82043	2.49025	3.93391	2.90012	1.7134	2.34906
ENSMUSG00000014668.15	Chfr	3.93439	7.3102	30.3058	1.37874	13.7143	8.73204	14.5359	16.2356	1.66404	3.87673	30.9347	24.5375	0.270668	0.450258	0.678422	0.355645	0.44333	0.355864
ENSMUSG00000014748.13	Tex261	28.5055	37.4016	230.081	37.6161	28.6866	32.1176	21.3081	23.5608	31.9592	33.3375	41.0721	35.8203	1.33778	1.58745	0.948263	1.12834	0.698446	0.896634
ENSMUSG00000014769.9	Psmb1	316.547	236.582	3.91657	192.012	177.952	161.443	110.446	92.0863	73.4488	66.0941	63.8725	56.7495	2.86608	2.56913	3.13253	2.90513	2.78605	2.84483
ENSMUSG00000014850.15	Msh3	2.41798	3.66676	35.4769	7.71081	25.8389	25.4798	10.4183	11.8271	1.61668	4.77984	22.9285	20.0979	0.23209	0.31003	2.42261	1.61319	1.12694	1.26778
ENSMUSG00000014856.12	Tmem208	60.1441	56.5558	14.7947	20.8634	22.1089	23.8841	16.0692	16.9778	9.4541	8.28858	8.86252	7.8681	3.74283	3.33115	3.75255	2.51713	2.49466	3.03557
ENSMUSG00000014859.8	E2f4	17.8281	11.1296	44.2238	16.8075	21.9172	22.7751	18.7102	22.5147	12.1089	12.6692	25.4596	24.3654	0.952857	0.494328	1.2218	1.32665	0.860861	0.934731
ENSMUSG00000014867.9	Surf4	25.1197	25.1334	23.507	50.9203	87.1652	86.8355	24.5877	23.6845	31.1834	32.3667	73.3077	64.267	1.02164	1.06118	1.41818	1.57323	1.18903	1.35117
ENSMUSG00000014905.3	Dnajb9	20.92	15.0657	2.38673	31.8215	53.2891	51.5674	32.6524	28.3643	20.0929	23.277	57.4919	62.6747	0.640687	0.531152	1.16992	1.36708	0.926898	0.82278
ENSMUSG00000014907.9	Naf1	3.83235	4.51537	2.89968	2.63653	17.1137	14.1998	5.78296	5.56272	1.38	2.48758	14.9685	17.684	0.662697	0.811719	1.72952	1.05988	1.14332	0.802975
ENSMUSG00000014932.15	Yes1	1.74967	3.17929	35.4475	3.45685	6.94651	6.45668	3.05782	3.46935	3.13061	3.11701	6.61682	4.90775	0.572196	0.916396	0.926235	1.10902	1.04983	1.31561
ENSMUSG00000014956.15	Ppp1cb	27.0219	41.2053	69.1478	51.3427	31.4443	28.1653	53.2958	44.1875	36.0991	42.3354	19.9515	17.8201	0.507017	0.932511	0.98195	1.21276	1.57604	1.58053
ENSMUSG00000014959.12	Gorasp2	85.5729	70.1227	14.6884	58.9044	302.061	205.898	75.6542	69.266	36.0832	29.3571	168.545	192.33	1.13111	1.01237	1.91634	2.00648	1.79217	1.07054
ENSMUSG00000015002.16	Efr3a	41.6039	37.4473	101.922	10.8869	29.1467	35.4831	39.7796	42.8224	9.67903	11.7543	48.052	45.1028	1.04586	0.874479	1.51755	0.926209	0.606565	0.786715
ENSMUSG00000015013.8	Trappc2l	111.173	77.0087	15.7262	83.6722	39.7447	40.9206	43.0903	36.2694	22.1036	25.9642	30.2567	38.7262	2.58001	2.12324	4.61112	3.2226	1.31358	1.05667
ENSMUSG00000015016.7	Acsf3	8.54137	7.67747	4.52436	19.5497	8.39575	9.51152	6.55544	7.63515	8.28298	9.37166	9.38748	10.4828	1.30294	1.00554	1.89861	2.08604	0.894355	0.907345
ENSMUSG00000015023.7	Ddx19a	4.16337	3.25044	2.65648	7.17561	5.32649	4.7511	8.51222	7.08923	6.81662	8.46881	4.45605	2.91329	0.489105	0.458505	0.663725	0.847299	1.19534	1.63084
ENSMUSG00000015027.10	Galns	2.56794	2.18429	18.4453	2.58051	2.43686	3.80651	3.15955	3.52532	1.10027	1.74405	2.87347	2.7819	0.812753	0.619602	2.41439	1.47961	0.848056	1.36831
ENSMUSG00000015085.8	Entpd2	5.89119	5.12812	27.0948	14.5517	8.47382	15.5634	5.94813	6.14617	8.42146	8.74822	2.75177	4.12039	0.990427	0.83436	2.19027	1.66339	3.07941	3.77715
ENSMUSG00000015087.14	Rabl6	84.3957	103.145	182.857	24.0403	24.0751	23.5023	47.0437	64.5698	19.779	26.3732	32.9705	29.9375	1.79398	1.59741	1.36987	0.911541	0.730202	0.785046
ENSMUSG00000015092.9	Edf1	296.034	87.4017	34.7004	139.202	138.146	133.038	55.8236	48.4427	46.9081	44.2716	57.7259	57.2676	5.30302	1.80423	3.8982	3.14428	2.39314	2.32309
ENSMUSG00000015094.16	Npdc1	252.168	133.576	42.4825	20.5886	21.2327	29.3105	148.078	161.009	14.4245	18.4455	8.41201	10.9717	1.70294	0.829616	2.40567	1.11619	2.5241	2.67147
ENSMUSG00000015095.12	Fbxw5	24.1267	27.2177	10.1499	65.5448	196.307	122.605	29.3381	57.1197	25.7418	35.8685	226.876	234.408	0.822367	0.476503	1.65033	1.82737	0.86526	0.523042
ENSMUSG00000015126.9	Tsr3	25.6333	30.2361	6.34957	7.35592	18.118	16.1796	8.62397	9.61188	2.64086	2.68354	8.7704	7.14212	2.97233	3.14571	3.84339	2.74112	2.06581	2.26538
ENSMUSG00000015143.14	Actn1	5.61234	11.3699	17.0483	6.55224	3.37267	4.95883	15.1166	30.845	5.28005	8.48928	2.37218	4.64259	0.37127	0.368612	1.20256	0.771825	1.42176	1.06812
ENSMUSG00000015149.14	Sirt2	51.6656	13.1091	76.0348	65.4986	87.2432	84.865	106.431	123.402	47.8798	74.4021	105.967	97.5027	0.485435	0.106231	0.356065	0.880333	0.823307	0.870387
ENSMUSG00000015165.16	Hnrnpl	125.697	122.102	11.2165	74.1151	178.975	136.612	77.4696	110.025	41.7616	83.8315	86.4645	111.972	1.62253	1.10976	1.82069	0.884097	2.06992	1.22005
ENSMUSG00000015176.9	Nolc1	28.494	34.9827	6.56598	9.3977	26.2702	22.7527	20.2384	17.7774	5.11678	6.43033	12.8439	12.9334	1.40792	1.96782	2.1921	1.46146	2.04534	1.75922
ENSMUSG00000015189.12	Casd1	14.1408	28.0303	19.1875	8.87412	3.61408	5.90407	24.2339	19.82	6.73888	6.14034	3.89991	4.61555	0.583513	1.41424	0.974344	1.44522	0.92671	1.27917
ENSMUSG00000015202.13	Cnksr3	4.18915	7.75989	3.53605	19.0813	7.19134	17.0127	4.76707	6.27367	7.90506	7.89248	5.01785	6.02629	0.878768	1.2369	2.42724	2.41765	1.43315	2.82308
ENSMUSG00000015214.14	Mtmr1	3.48475	4.41044	1.41232	4.97424	4.75538	7.3234	17.4423	12.6046	6.72209	5.13053	8.91975	5.08166	0.199787	0.349909	0.526034	0.969537	0.533129	1.44114
ENSMUSG00000015243.4	Abca1	1.00223	2.44777	3.33665	2.44809	7.52306	15.078	3.11931	4.20671	2.4915	1.965	7.89208	5.79005	0.321299	0.581873	0.566858	1.24585	0.953242	2.60413
ENSMUSG00000015247.10	Nipsnap3b	3.38475	2.42904	13.4152	3.25257	9.38682	15.1875	5.98031	4.24194	2.44385	2.22545	4.62342	3.92257	0.565982	0.572626	1.36532	1.46153	2.03028	3.87184
ENSMUSG00000015289.4	Lage3	24.4442	30.6515	58.9297	26.121	7.20402	11.2907	11.823	11.4625	9.46902	7.81866	1.27727	2.05941	2.06751	2.67407	1.41675	3.34086	5.64016	5.48247
ENSMUSG00000015290.15	Ubl4a	46.987	33.0116	4.81075	58.9738	9.85687	13.3402	31.1218	27.3818	26.2118	31.1252	4.36579	4.70952	1.50978	1.2056	2.24821	1.89473	2.25775	2.8326
ENSMUSG00000015305.5	Sash1	8.69673	15.0181	4.72962	5.83311	3.89912	7.20197	10.4771	11.035	3.57059	4.54351	2.83612	2.46714	0.83007	1.36095	1.34733	1.28383	1.37481	2.91916
ENSMUSG00000015335.16	Zdhhc12	11.0485	10.5956	31.8387	6.11701	50.693	54.8134	4.49968	4.24845	1.61624	3.31606	31.7197	32.6846	2.45539	2.49399	2.92631	1.84466	1.59816	1.67704
ENSMUSG00000015357.10	Clpx	6.21445	5.74787	19.6271	45.0964	99.5365	89.2043	10.5138	10.5728	26.0837	27.2033	59.1874	59.2455	0.591078	0.543646	1.22064	1.65775	1.68172	1.50567
ENSMUSG00000015363.13	Trabd	9.68433	13.6935	21.4002	27.023	11.4064	16.2343	7.56565	10.6787	10.9158	14.529	7.93086	10.1645	1.28004	1.28232	1.79805	1.85993	1.43822	1.59716
ENSMUSG00000015474.16	Ppt2	26.1852	17.5187	42.2083	31.6957	16.8721	24.1617	25.6263	32.2597	22.2915	23.336	10.6484	11.8571	1.02181	0.543051	0.960015	1.35823	1.58447	2.03774
ENSMUSG00000015478.13	Rnf5	142.819	135.006	16.6906	36.0613	19.254	33.332	43.5862	36.8446	19.2162	21.4759	10.8509	21.6845	3.27669	3.6642	2.19649	1.67915	1.77441	1.53714
ENSMUSG00000015488.14	Cacfd1	23.9893	11.7091	7.86216	19.4129	7.02688	6.078	19.536	20.7775	14.1782	10.4846	6.9452	5.84969	1.22795	0.563549	1.17721	1.85157	1.01176	1.03903
ENSMUSG00000015522.18	Arnt	1.33568	3.0645	35.6822	9.44626	5.73855	7.18958	9.41133	13.5141	8.13863	9.31017	10.475	8.15151	0.141923	0.226764	0.966029	1.01462	0.547833	0.881993
ENSMUSG00000015536.14	Mocs2	69.039	42.1929	25.6303	29.2471	15.6019	23.64	31.8703	30.6149	11.7934	12.615	8.70309	8.04182	2.16625	1.37818	3.0256	2.31843	1.79269	2.93963
ENSMUSG00000015542.17	Nat9	19.647	18.0407	75.2132	22.8742	44.6426	53.9099	8.45401	9.02984	6.69489	7.71393	26.7444	32.8781	2.32399	1.99789	3.82834	2.96531	1.66923	1.63969
ENSMUSG00000015575.14	Atp6v0e	32.2917	37.0719	2.64098	69.226	76.9958	135.01	26.0554	27.2596	31.0811	30.5982	31.8672	34.3302	1.23935	1.35996	2.4199	2.26242	2.41615	3.93268
ENSMUSG00000015597.16	Zfp318	6.43035	9.73906	37.6376	2.3358	88.4631	44.1485	11.367	12.226	2.03974	2.35192	108.308	65.561	0.565705	0.796586	1.29476	0.993144	0.81677	0.673396
ENSMUSG00000015605.5	Srf	10.7506	14.1444	63.0246	38.2196	19.6062	21.8907	13.0283	14.1382	20.4554	24.0469	13.6281	17.9897	0.825178	1.00044	1.83998	1.58938	1.43866	1.21685
ENSMUSG00000015656.16	Hspa8	29.4654	61.5317	20.3851	53.7384	35.8737	18.5065	123.941	70.0422	69.3186	44.4212	15.5844	11.2562	0.237738	0.878494	0.909202	1.20975	2.3019	1.64412
ENSMUSG00000015668.13	Pdzd11	48.9307	21.0473	120.558	7.45619	12.4467	7.76168	19.5701	20.3136	8.21479	4.41212	5.79185	2.85754	2.50029	1.03612	2.48151	1.68993	2.149	2.71621
ENSMUSG00000015671.10	Psma2	124.735	73.7927	66.7317	105.608	98.7412	89.1751	63.3543	47.3584	44.8127	38.3188	34.8029	26.8211	1.96885	1.55818	2.69026	2.75603	2.83716	3.32481
ENSMUSG00000015672.3	Mrpl32	33.3393	25.3247	1.86638	58.7712	36.7408	32.7972	24.1458	16.1783	29.8953	26.528	40.8547	32.9867	1.38075	1.56535	2.23218	2.21544	0.899303	0.994253
ENSMUSG00000015697.14	Setdb1	1.81367	2.37002	9.55965	1.90807	18.4686	17.0172	5.89971	8.61243	1.7374	3.48015	15.5141	14.6112	0.307417	0.275186	1.07424	0.548273	1.19044	1.16466
ENSMUSG00000015711.8	Prune	14.2226	24.0609	4.50692	14.2715	13.9665	22.3214	11.2319	13.0669	7.36434	9.87539	8.84448	10.5094	1.26627	1.84136	1.2981	1.44516	1.57912	2.12394
ENSMUSG00000015714.11	Cers2	14.6695	10.4463	82.5856	14.4961	22.5086	32.509	35.3118	39.4104	16.5888	18.9598	20.206	21.1295	0.415429	0.265064	0.271684	0.764572	1.11395	1.53856
ENSMUSG00000015733.13	Capza2	116.595	113.727	51.3747	91.1804	31.999	49.7269	89.2154	80.868	39.7052	44.826	18.7949	19.3349	1.30689	1.40632	2.07997	2.0341	1.70254	2.57188
ENSMUSG00000015745.9	Plekho1	43.8765	32.4486	16.584	41.1606	13.2042	24.4739	24.0811	28.0301	23.7562	28.3985	14.9827	28.0183	1.82203	1.15763	2.16258	1.44939	0.881295	0.873495
ENSMUSG00000015747.5	Vps45	17.2129	33.69	20.015	12.3327	9.86531	10.0725	13.8441	16.5389	5.34959	4.78603	6.74053	5.68767	1.24333	2.03702	3.10004	2.57682	1.46358	1.77093
ENSMUSG00000015748.13	Prpf3	16.8028	18.7583	31.2962	16.7076	36.2639	39.9113	13.6397	20.4313	7.52721	11.4436	24.6298	31.8732	1.2319	0.918115	2.65902	1.45999	1.47236	1.25219
ENSMUSG00000015749.12	Anp32e	34.8906	61.4189	19.4531	37.3266	24.025	36.1468	17.51	29.2014	8.33601	19.6719	7.9899	7.62998	1.99261	2.10328	3.75434	1.89746	3.00692	4.73747
ENSMUSG00000015755.16	Tab2	10.4207	16.0629	6.25461	20.5297	13.5138	22.5775	23.9477	22.2328	16.3262	19.1467	15.0432	15.5605	0.435145	0.722487	1.19152	1.07223	0.898332	1.45095
ENSMUSG00000015757.10	Ppil4	8.46964	7.32157	36.235	5.77663	22.2364	13.0211	13.2788	11.9313	3.96339	6.33764	15.1677	14.2832	0.637832	0.613644	1.5781	0.911479	1.46603	0.911641
ENSMUSG00000015759.10	Cnih1	44.11	7.476	6.65569	42.2972	23.5495	43.0636	49.8029	16.5613	28.8648	25.8777	11.5613	9.95699	0.885692	0.451413	1.25533	1.6345	2.03693	4.32497
ENSMUSG00000015776.12	Med22	17.3304	17.5545	46.4338	7.90898	22.9749	18.2937	16.5927	17.2716	7.20999	3.25828	9.90333	7.86747	1.04446	1.01638	0.923122	2.42735	2.31992	2.32523
ENSMUSG00000015790.16	Surf1	79.2209	44.9457	73.6632	40.281	23.5886	25.009	47.5451	48.0964	18.4007	24.059	11.5751	12.1444	1.66623	0.934491	2.52348	1.67426	2.03787	2.0593
ENSMUSG00000015806.12	Qdpr	137.34	108.601	405.684	87.6022	57.4897	85.0809	98.7523	102.787	27.4945	28.5337	21.9974	22.51	1.39075	1.05656	2.67919	3.07013	2.61348	3.77969
ENSMUSG00000015837.15	Sqstm1	390.384	189.643	34.3913	355.785	120.278	143.267	201.113	153.009	156.082	187.475	50.3884	43.668	1.94112	1.23943	2.59917	1.89777	2.38703	3.28083
ENSMUSG00000015839.6	Nfe2l2	3.42185	2.69814	11.2036	41.6011	17.741	25.9428	8.49564	7.48214	23.7472	29.264	12.525	14.1472	0.402777	0.360611	1.44822	1.42158	1.41645	1.83378
ENSMUSG00000015869.16	Prpsap1	18.0644	14.0575	14.6847	10.5095	37.9559	47.647	22.5746	22.0649	7.53406	7.73733	38.5067	27.8766	0.800209	0.637101	1.48706	1.35828	0.985698	1.70921
ENSMUSG00000015889.7	Lta4h	15.1989	8.33061	81.4366	13.21	21.4741	22.6661	14.8757	15.2181	9.92638	9.95286	11.2388	10.3143	1.02173	0.547413	1.47936	1.32725	1.91071	2.19754
ENSMUSG00000015932.8	Dstn	61.5032	51.8849	32.1633	105.385	69.009	133.01	89.0915	71.5653	48.9984	43.6329	32.3458	24.106	0.690337	0.725001	1.66202	2.41526	2.13348	5.5177
ENSMUSG00000015937.14	H2afy	51.9481	73.9069	2.313	30.4581	96.9885	92.1352	42.7283	48.8552	14.8371	16.7521	55.7576	55.6402	1.21578	1.51277	2.16777	1.81816	1.73947	1.65591
ENSMUSG00000015942.9	Gtf2ird2	6.05837	9.14037	54.4742	2.86773	7.41522	2.23724	4.16041	4.75141	1.26312	1.85518	8.60052	3.78526	1.4562	1.92371	1.83118	1.5458	0.862183	0.591042
ENSMUSG00000015943.11	Bola1	38.5254	36.0073	2.49665	37.1002	24.8958	31.4059	8.6671	7.40134	7.73085	8.47853	18.3958	27.0228	4.44502	4.86497	7.04634	4.37579	1.35334	1.1622
ENSMUSG00000015961.8	Adss	32.5273	37.6543	22.1034	4.03573	62.0794	50.8169	35.4815	35.3927	2.66381	4.38364	54.5189	52.4401	0.91674	1.0639	0.937246	0.920636	1.13868	0.969047
ENSMUSG00000015971.4	Actr8	24.8958	24.8399	104.054	23.3789	51.446	33.963	22.405	22.1976	10.6578	12.6462	32.0956	27.4314	1.11117	1.11904	2.07392	1.8487	1.6029	1.23811
ENSMUSG00000015994.10	Fnta	67.2749	40.3231	9.04999	83.4643	108.857	96.5318	41.1348	38.3613	29.4004	36.8733	84.5457	66.3406	1.63547	1.05114	3.53919	2.26354	1.28755	1.45509
ENSMUSG00000016018.3	Skiv2l2	9.23914	4.18384	3.14342	9.16785	96.4431	59.4734	18.258	19.1884	6.82188	8.33341	62.5179	52.7781	0.506033	0.21804	1.32661	1.10013	1.54265	1.12686
ENSMUSG00000016024.9	Lbp	2.33204	3.27549	936.693	2.11557	10.9168	20.1701	2.5129	5.17748	2.03101	2.09083	4.77008	5.86896	0.928029	0.632643	1.54771	1.01183	2.28861	3.43674
ENSMUSG00000016252.7	Atp5e	259.268	147.658	37.4316	837.927	108.482	88.2676	82.8326	71.5193	312.14	224.842	76.065	78.2288	3.13002	2.06458	3.00088	3.72674	1.42617	1.12833
ENSMUSG00000016253.12	Nelfcd	34.9211	46.7607	58.3036	24.9113	27.8362	20.7731	17.904	25.579	10.3291	14.5064	14.4954	18.4375	1.95046	1.82809	3.62392	1.71727	1.92035	1.12668
ENSMUSG00000016256.10	Ctsz	57.3246	39.191	82.7158	37.4143	19.3243	51.0069	22.5337	21.9018	15.451	13.5593	5.39843	4.72414	2.54396	1.7894	3.77345	2.7593	3.57961	10.7971
ENSMUSG00000016257.15	Slmo2	57.8427	54.0937	50.6121	66.3003	50.698	39.6432	38.3555	30.1939	44.3728	36.3428	33.8636	26.9315	1.50807	1.79155	1.86411	1.8243	1.49712	1.472
ENSMUSG00000016308.12	Ube2a	37.8464	22.2283	108.806	43.7462	23.0552	16.396	23.1502	15.8839	29.0061	19.2396	13.3761	11.6762	1.63482	1.39943	1.74488	2.27376	1.72361	1.40422
ENSMUSG00000016319.3	Slc25a5	72.9935	8.3328	42.4356	78.5453	21.5155	29.8934	79.7123	59.2767	80.5577	62.5115	16.4876	13.1093	0.915712	0.140575	1.35066	1.25649	1.30495	2.28032
ENSMUSG00000016344.14	Ppdpf	77.7063	38.3783	14.877	22.6955	9.1099	7.34812	27.4262	20.335	16.3964	14.5982	2.27593	3.00093	2.83328	1.8873	2.58811	1.55468	4.00272	2.44861
ENSMUSG00000016382.15	Pls3	39.4624	39.1344	1185.49	14.933	7.9649	12.4542	52.9303	55.2014	10.9669	15.1136	4.0866	4.63111	0.745555	0.708939	1.35654	0.988049	1.94903	2.68924
ENSMUSG00000016427.7	Ndufa1	389.998	345.476	21.4943	645.803	113.836	120.576	77.5127	64.7107	204.506	182.248	28.7862	24.9841	5.03141	5.33877	5.79683	3.54354	3.95452	4.82612
ENSMUSG00000016481.15	Cr1l	5.9194	3.8747	8.78604	29.4323	8.66587	17.2231	7.12883	7.08798	12.7737	14.029	3.90067	3.1594	0.830348	0.546658	1.6827	2.09796	2.22163	5.45137
ENSMUSG00000016487.15	Ppfibp1	1.39417	1.97369	35.1245	12.0079	10.1644	13.7968	6.28324	7.8833	10.76	13.4401	12.3088	9.90719	0.221888	0.250364	0.816546	0.893436	0.82579	1.39261
ENSMUSG00000016495.12	Plgrkt	10.5124	12.1901	100.167	29.513	9.02378	17.9752	9.63447	13.3329	12.0852	22.6346	3.82462	6.35026	1.09112	0.914291	2.90642	1.30389	2.35939	2.83063
ENSMUSG00000016528.10	Mapkapk2	9.0199	11.0643	35.0708	147.429	20.1149	31.8338	10.9771	9.87849	93.4957	95.7603	9.87991	8.43051	0.821701	1.12004	1.07136	1.53957	2.03594	3.77602
ENSMUSG00000016534.15	Lamp2	16.7467	16.8197	45.0944	55.2469	49.8465	79.6588	31.2581	33.9595	40.2203	46.8187	23.059	29.5648	0.535756	0.495286	0.871966	1.18002	2.16169	2.69438
ENSMUSG00000016541.9	Atxn10	115.253	65.1106	28.1373	48.2283	99.2167	96.8368	103.161	103.536	26.3532	27.1181	89.2359	85.2425	1.11722	0.628867	1.71116	1.77845	1.11185	1.13601
ENSMUSG00000016554.8	Eif3d	29.4141	31.1834	67.9213	25.858	66.6968	62.0801	18.4185	18.5876	13.3979	14.0617	46.2016	43.6708	1.59699	1.67765	2.10014	1.83889	1.4436	1.42155
ENSMUSG00000016559.14	H3f3b	70.3589	183.052	5.09653	54.7659	446.051	226.585	40.5651	49.3468	10.8945	21.4136	127.145	134.06	1.73447	3.70949	6.23446	2.55753	3.50821	1.69018
ENSMUSG00000016619.9	Nup50	10.9604	8.04384	18.5762	4.38527	41.1059	34.0397	9.83607	8.03962	2.74746	3.14787	36.2939	36.0565	1.11431	1.00053	1.855	1.39309	1.13258	0.944066
ENSMUSG00000016637.6	Ift27	65.2532	44.4551	4.03869	14.6915	60.8424	32.5412	19.4383	15.2306	4.96685	6.17054	30.2746	29.4232	3.35694	2.9188	3.74003	2.38091	2.00968	1.10597
ENSMUSG00000016757.10	Ttll12	3.76727	3.27831	8.11465	4.07091	9.49297	12.0452	6.57953	7.03288	3.68088	3.45484	4.95948	5.52782	0.572575	0.466141	1.09721	1.17832	1.91411	2.17901
ENSMUSG00000016831.11	Tox4	8.66586	8.60951	113.707	9.31528	23.0496	22.5576	16.3983	15.3688	7.32471	6.84503	23.6123	18.8802	0.528461	0.560193	1.10785	1.36088	0.976168	1.19477
ENSMUSG00000016833.14	Mrps18c	69.2063	56.7751	21.1186	71.5299	45.1006	46.9447	22.9245	18.9088	20.2118	20.958	21.817	21.4305	3.01888	3.00257	5.62579	3.41301	2.06722	2.19055
ENSMUSG00000016921.14	Srsf6	17.6409	25.3551	8.86603	24.4398	48.8087	54.4394	37.552	46.2893	16.5977	28.0552	41.3008	45.4364	0.469772	0.547752	1.27238	0.87113	1.18179	1.19814
ENSMUSG00000016933.17	Plcg1	1.77054	5.35046	23.37	16.953	9.49025	8.11605	17.0461	22.2231	12.2875	17.8837	10.2941	10.3276	0.103868	0.240762	0.721548	0.947957	0.921912	0.785863
ENSMUSG00000016940.18	Kctd2	49.6778	56.7537	5.06158	22.3095	17.9548	22.6628	32.0036	28.5743	9.54987	8.57567	8.56124	8.87431	1.55226	1.98618	2.44715	2.60149	2.09722	2.55375
ENSMUSG00000016946.5	Kctd5	11.4168	15.234	18.3157	4.68799	12.4285	9.94233	9.26231	8.82672	2.88601	3.21535	7.46419	7.33399	1.23261	1.7259	1.75383	1.458	1.66509	1.35565
ENSMUSG00000017009.3	Sdc4	58.2375	70.7354	4.71839	18.4015	45.4837	80.0621	39.6181	38.2207	7.19878	7.69057	19.6444	15.2213	1.46997	1.85071	2.54428	2.39273	2.31536	5.25987
ENSMUSG00000017119.19	Nbr1	9.05202	1.5698	20.5994	20.7964	55.9999	70.8833	41.6179	56.2846	15.0274	25.6488	147.41	148.899	0.217503	0.0278904	0.313986	0.810811	0.379893	0.47605
ENSMUSG00000017132.17	Cyth1	18.8522	22.4924	3.00911	24.4331	13.7822	16.8021	23.6724	28.1906	13.8554	15.5579	13.3733	14.0353	0.796378	0.797868	1.48674	1.57046	1.03058	1.19712
ENSMUSG00000017144.8	Rnd3	3.6124	2.57391	185.142	6.81012	1.32555	5.25654	6.34769	5.46973	4.33167	4.96184	1.86204	3.19472	0.569088	0.470574	0.694677	1.3725	0.711881	1.64538
ENSMUSG00000017188.3	Coa3	164.343	126.001	22.5526	131.648	29.4172	22.5553	48.7228	44.6145	45.9681	39.1662	16.6968	16.7402	3.37302	2.82423	4.02762	3.36127	1.76184	1.34738
ENSMUSG00000017210.14	Med24	24.9969	24.4855	80.0102	25.1668	62.4771	44.4301	31.6475	46.5817	13.2198	16.9753	48.3524	46.6152	0.789855	0.525645	1.70598	1.48255	1.29212	0.953125
ENSMUSG00000017221.14	Psmd3	94.5841	51.8653	19.5164	80.2335	64.5281	43.2146	56.5468	59.5532	40.6118	45.057	34.528	34.8843	1.67267	0.870907	1.97012	1.78071	1.86886	1.2388
ENSMUSG00000017264.16	Exosc10	15.7346	10.4676	24.95	18.6243	48.5385	29.1583	18.4559	18.8035	12.6862	15.2856	64.4679	60.0912	0.85255	0.556683	1.5384	1.21842	0.752909	0.485234
ENSMUSG00000017286.15	Glod4	19.7366	13.9474	12.8942	29.6242	41.3321	36.4152	29.0211	23.2698	14.0171	17.0568	31.2388	19.1152	0.680078	0.599378	1.77997	1.7368	1.3231	1.90504
ENSMUSG00000017288.15	Vps53	20.4981	16.0592	7.85813	13.4629	19.2745	15.2033	31.2026	30.7368	8.84335	10.7151	16.4376	11.8673	0.656937	0.522473	1.45807	1.25644	1.17259	1.28111
ENSMUSG00000017291.13	Taok1	7.50302	15.1601	17.998	7.36107	6.79566	8.12181	11.5813	9.88871	4.05621	4.31444	9.28535	5.67599	0.647857	1.53307	1.93731	1.70615	0.731869	1.43091
ENSMUSG00000017299.13	Dnttip1	23.9552	14.0569	4.04272	27.835	52.1707	50.0647	15.9359	16.2471	7.30489	7.36989	25.5676	26.0715	1.50323	0.865199	2.46383	3.77685	2.0405	1.92028
ENSMUSG00000017376.15	Nlk	15.0961	9.26309	2.15372	4.21212	5.00855	5.93006	21.042	21.6516	2.93579	3.95113	6.14572	5.49369	0.717424	0.427824	1.37705	1.06605	0.814965	1.07943
ENSMUSG00000017418.13	Arl5b	2.38611	2.73223	36.0646	2.6349	2.04998	6.50257	4.45374	3.09954	2.57196	2.51347	6.96843	9.859	0.535754	0.881494	0.837385	1.04831	0.294182	0.659557
ENSMUSG00000017421.18	Zfp207	8.62688	19.3782	27.5365	43.9129	94.6983	68.8851	54.9251	62.9427	27.7931	28.9689	67.6408	60.8031	0.157066	0.30787	1.29761	1.51586	1.40002	1.13292
ENSMUSG00000017428.16	Psmd11	7.8951	5.71079	73.6518	30.9932	49.5505	30.1626	15.5832	24.3073	12.1825	23.1998	36.3314	31.852	0.506643	0.234941	2.26033	1.33593	1.36385	0.946961
ENSMUSG00000017466.9	Timp2	116.383	126.923	6.35117	68.3833	170.446	334.933	144.879	124.475	37.9074	34.667	76.2094	74.5232	0.803311	1.01967	1.94294	1.97257	2.23656	4.49435
ENSMUSG00000017478.15	Zc3h18	4.79584	5.05661	42.3779	5.74782	23.9369	12.8837	10.7023	18.7148	5.0423	6.36933	18.5188	23.7281	0.448112	0.270193	1.25958	0.902423	1.29257	0.542972
ENSMUSG00000017493.12	Igfbp4	7.22077	25.5243	3.84553	28.4364	10.216	21.5064	18.5922	17.5796	20.6563	13.7821	3.92578	5.80572	0.388377	1.45192	2.05157	2.06329	2.60229	3.70435
ENSMUSG00000017548.15	Suz12	3.84564	7.96193	3.53193	5.50378	12.697	7.04406	10.445	11.8987	3.02008	5.93322	14.2556	10.7307	0.368178	0.669141	1.27332	0.927622	0.890668	0.656442
ENSMUSG00000017561.16	Crlf3	5.1239	7.21684	22.9034	4.41209	8.97369	10.1903	4.76949	4.34353	2.99311	2.87057	4.85164	4.13625	1.07431	1.66152	1.18002	1.53701	1.84962	2.46366
ENSMUSG00000017615.12	Tnfaip1	13.6977	12.4544	24.6565	20.68	9.33748	11.8279	15.5339	15.2497	12.7468	15.5468	8.76366	5.98561	0.881795	0.816698	1.7968	1.33018	1.06548	1.97606
ENSMUSG00000017664.16	Slc35c2	49.385	47.3907	3.27578	13.397	23.8992	24.0171	35.8387	44.5165	8.27452	14.7802	24.6691	23.0038	1.37798	1.06456	2.97981	0.906421	0.968793	1.04405
ENSMUSG00000017677.11	Wsb1	4.29838	10.1233	4.41027	4.93513	12.141	14.9421	31.3357	49.3513	5.72039	6.83962	13.5258	14.6097	0.137172	0.205128	0.572649	0.721551	0.897619	1.02276
ENSMUSG00000017679.16	Ttpal	12.7092	14.7588	130.554	4.50681	0.650374	1.09223	9.76377	6.04663	1.0143	2.86427	1.47192	1.74812	1.30167	2.44084	4.34808	1.57346	0.441854	0.624803
ENSMUSG00000017707.9	Serinc3	67.2872	82.3074	12.0165	180.142	256.854	457.932	103.276	97.3139	109.241	128.767	155.002	134.893	0.651531	0.845793	1.1951	1.39897	1.6571	3.39478
ENSMUSG00000017715.11	Pgs1	42.113	32.2655	11.9187	10.2727	23.2662	22.6311	23.0034	23.0137	5.60898	5.7046	24.4555	22.9829	1.83072	1.40201	2.14237	1.80077	0.951372	0.984694
ENSMUSG00000017734.15	Dbndd2	169.364	147.181	6.96003	8.63742	4.54798	7.5571	66.704	63.9443	6.12087	6.21282	3.57878	7.87664	2.53904	2.3017	1.94722	1.39026	1.27082	0.959432
ENSMUSG00000017747.13	Ghdc	5.2412	4.99369	3.3987	5.462	2.369	5.50991	2.76392	3.38517	4.47936	3.96652	1.25719	1.67465	1.89629	1.47517	1.5538	1.37703	1.88436	3.29018
ENSMUSG00000017764.2	Zswim1	9.85387	11.2087	14.1234	3.381	11.8227	10.4091	10.462	11.645	1.41446	2.0566	15.1485	14.5523	0.941869	0.962529	2.40283	1.64398	0.780452	0.715287
ENSMUSG00000017765.16	Slc12a4	4.94209	5.95198	24.1132	15.2348	2.15589	3.70004	5.50373	7.08536	12.9342	16.6252	1.63251	2.15806	0.897953	0.84004	1.09194	0.916371	1.3206	1.71452
ENSMUSG00000017776.15	Crk	25.3433	33.4901	30.6364	22.2693	20.5571	26.0702	39.5802	22.4086	16.5185	18.2167	22.1928	16.3239	0.640302	1.49452	1.45977	1.22247	0.926295	1.59706
ENSMUSG00000017781.17	Pitpna	78.1741	108.203	14.6037	22.9288	42.2032	41.6449	115.252	104.048	22.7038	15.7272	26.6871	25.8744	0.678288	1.03993	1.34939	1.45791	1.58141	1.6095
ENSMUSG00000017801.15	Mlx	28.8191	28.8931	9.32195	13.0325	10.11	8.57063	17.4517	17.0881	8.55492	7.44062	4.15754	4.43427	1.65136	1.69083	1.70705	1.75153	2.43173	1.93282
ENSMUSG00000017802.14	Fam134c	17.4417	17.216	21.6651	13.3099	18.9581	28.9147	17.7065	19.1783	8.67911	8.65555	15.0668	17.6195	0.985045	0.897683	1.07407	1.53773	1.25827	1.64106
ENSMUSG00000017837.12	Nkiras2	3.78837	1.45174	24.3425	29.1095	24.7056	13.8028	5.15224	4.7138	21.6837	19.185	57.1414	45.5659	0.735285	0.307977	0.999141	1.5173	0.432359	0.302919
ENSMUSG00000017843.13	Ppp2r5c	12.6986	8.00679	10.9114	30.5153	71.2754	52.8536	45.803	40.0146	21.4665	22.5686	139.422	108.388	0.277245	0.200097	1.13397	1.35211	0.511221	0.487633
ENSMUSG00000017858.12	Ift52	7.00158	8.17757	9.8257	13.1488	31.345	23.7341	15.0302	13.0361	7.57335	8.29183	31.7838	28.7235	0.465836	0.627303	1.44076	1.58575	0.986195	0.826294
ENSMUSG00000017999.16	Ddx27	12.819	9.34425	41.9738	8.30194	38.5272	29.2329	11.8328	15.6956	5.92965	5.31912	25.2313	19.3507	1.08335	0.59534	1.65705	1.56077	1.52696	1.51069
ENSMUSG00000018042.17	Cyb5r3	49.0847	50.9147	187.219	48.4273	54.2273	74.8964	31.4527	27.3523	28.6245	28.3764	25.8397	25.3279	1.56059	1.86144	1.46636	1.7066	2.0986	2.95707
ENSMUSG00000018102.4	Hist1h2bc	78.076	44.309	17.9781	99.613	31.169	51.1203	30.0847	19.2972	40.9174	31.8102	12.0381	7.53333	2.59521	2.29614	4.57554	3.13148	2.58921	6.78588
ENSMUSG00000018143.10	Mafk	6.57868	7.40025	4.53065	22.1469	10.9638	25.523	4.05216	4.25981	11.4438	14.0492	6.59192	7.38965	1.6235	1.73723	1.57099	1.57638	1.66322	3.45388
ENSMUSG00000018160.15	Med1	3.20477	2.98299	12.7319	6.23368	30.954	15.5977	9.11678	8.6957	4.12268	4.20079	56.8717	37.7377	0.351524	0.343041	1.09896	1.48393	0.544278	0.413318
ENSMUSG00000018167.10	Stard3	18.6455	8.58986	12.8238	12.8153	8.13626	9.22266	17.8786	17.2465	11.5711	8.95049	12.2786	9.98838	1.0429	0.498065	1.10032	1.4318	0.662637	0.923339
ENSMUSG00000018171.9	Vmp1	19.6079	7.59065	18.05	16.6685	21.464	18.7879	32.6357	31.3518	11.436	16.4361	13.3544	13.917	0.600812	0.242112	1.12135	1.01414	1.60726	1.35
ENSMUSG00000018189.12	Uchl5	50.8013	46.0377	22.713	20.6233	94.7408	64.2091	27.8527	22.0008	9.25873	9.76044	46.8196	41.9764	1.82393	2.09255	1.94951	2.11294	2.02353	1.52965
ENSMUSG00000018196.18	Glrx2	19.3146	11.3289	4.72775	21.9491	21.3808	35.0307	25.3471	22.6623	10.6173	11.1719	75.1828	121.039	0.762007	0.499904	2.13926	1.96467	0.284385	0.289418
ENSMUSG00000018209.15	Stk4	8.81269	9.99096	33.8029	5.53303	15.6672	20.879	11.4817	13.3651	2.60906	3.52213	17.6036	18.8722	0.767541	0.747539	1.81205	1.57094	0.890002	1.10634
ENSMUSG00000018217.12	Pmp22	18.367	11.3199	8.8388	37.2122	13.3687	21.7651	24.8183	17.6756	24.586	29.0464	5.17721	5.82336	0.740058	0.640426	1.37488	1.28113	2.58222	3.73754
ENSMUSG00000018239.9	Zcchc10	11.8301	12.9629	352.431	6.18381	16.5045	11.1317	7.42954	5.2865	3.02337	2.08781	6.78777	8.58974	1.59231	2.45208	2.9235	2.96186	2.43151	1.29593
ENSMUSG00000018286.6	Psmb6	329.218	275.598	187.564	280.287	340.401	292.565	88.6849	86.2055	85.441	82.7191	140.398	140.135	3.71222	3.19698	4.12484	3.38842	2.42454	2.08773
ENSMUSG00000018287.12	Spag7	109.682	76.996	303.79	192.403	79.2194	62.5963	43.843	38.0703	45.6629	60.2365	43.7988	39.7332	2.50169	2.02247	4.10757	3.19412	1.80871	1.57542
ENSMUSG00000018293.4	Pfn1	529.041	278.858	12.9856	292.106	268.377	327.922	147.069	134.306	155.337	84.3438	111.157	112.969	3.59723	2.07629	1.95568	3.46327	2.41439	2.90275
ENSMUSG00000018322.10	Tomm34	73.7424	57.6999	50.8928	17.32	90.8382	84.8279	39.1838	33.7752	8.22652	9.58969	38.2336	32.8607	1.88196	1.70835	1.57851	1.8061	2.37588	2.58144
ENSMUSG00000018326.9	Ywhab	341.082	316.205	432.822	44.2494	65.542	113.723	219.984	195.225	23.7158	26.6675	29.3269	26.6284	1.55048	1.6197	2.14594	1.6593	2.23488	4.27076
ENSMUSG00000018339.11	Gpx3	45.9237	79.2937	83.1747	348.679	17.2092	31.3859	18.3353	11.5244	179.748	143.005	6.05399	17.0671	2.50466	6.88051	2.40794	2.43823	2.84261	1.83897
ENSMUSG00000018340.13	Anxa6	48.7177	29.3455	2.91258	93.1913	9.42644	18.4345	39.7538	48.987	64.4613	74.4782	4.14708	4.92724	1.22549	0.599045	1.2903	1.25126	2.27303	3.74134
ENSMUSG00000018347.16	Zkscan6	3.72248	4.37097	6.8131	3.01357	15.1732	13.262	4.8964	6.28787	1.41373	1.98466	13.9202	13.143	0.760248	0.695142	2.06021	1.51843	1.09001	1.00905
ENSMUSG00000018363.16	Smurf2	3.51287	2.94061	2.39364	6.7743	17.3901	13.7763	9.28416	11.8978	7.7507	10.4237	28.7888	20.3234	0.378372	0.247157	0.87903	0.649891	0.604059	0.677855
ENSMUSG00000018372.13	Cep95	4.32529	4.52465	9.50095	3.58569	40.5135	27.2016	5.17575	8.68381	4.24573	5.98805	53.1399	61.1034	0.835683	0.521044	0.563776	0.598808	0.762393	0.445173
ENSMUSG00000018405.7	Mrm1	8.10319	6.95812	3.67712	8.95021	4.24454	7.60906	6.14986	5.42186	4.54311	6.4444	1.84901	2.01374	1.31762	1.28334	2.09129	1.38883	2.29557	3.77858
ENSMUSG00000018412.16	Kansl1	5.32701	3.49977	8.40173	4.98758	17.4384	24.2205	18.8669	21.2277	5.35759	5.93957	24.9584	31.7896	0.282347	0.164868	0.686339	0.839721	0.6987	0.761902
ENSMUSG00000018415.14	Gid4	6.89393	7.05609	2.21816	9.0185	18.2547	22.9943	18.0401	17.1164	13.0979	13.6832	22.552	34.5789	0.382144	0.412241	0.641458	0.659094	0.80945	0.664981
ENSMUSG00000018417.14	Myo1b	1.51599	2.90863	4.59808	4.32802	6.39862	6.53475	8.78613	13.4763	4.61834	6.77334	2.51064	2.03678	0.172544	0.215833	0.480293	0.638979	2.5486	3.20837
ENSMUSG00000018425.18	Dhx40	3.42678	3.12669	4.01595	6.62508	57.9084	44.9087	8.23387	7.94442	4.76982	5.0172	66.4597	53.3619	0.416181	0.393571	0.963993	1.32047	0.871331	0.841587
ENSMUSG00000018427.7	Ypel2	8.81578	10.9741	31.6045	3.88128	1.95521	3.94403	17.2711	14.6661	3.83822	4.53415	1.45233	1.40261	0.510436	0.748262	1.04631	0.85601	1.34625	2.81193
ENSMUSG00000018428.15	Akap1	7.92211	8.16286	3.25411	35.432	87.9467	120.728	11.4722	13.9332	29.9188	33.7527	109.902	158.618	0.690547	0.585859	1.05635	1.04975	0.800225	0.761126
ENSMUSG00000018442.13	Derl2	4.79792	6.27145	214.141	9.29384	17.1153	24.0893	7.9272	6.82712	7.3577	9.0076	16.5824	22.158	0.605248	0.918609	0.442272	1.03178	1.03214	1.08716
ENSMUSG00000018446.8	C1qbp	102.787	67.0855	16.2668	226.171	46.3767	59.7076	47.3934	44.3963	91.6336	86.8584	22.6715	19.7135	2.16881	1.51106	2.33693	2.6039	2.0456	3.02877
ENSMUSG00000018449.12	Rpain	22.106	22.186	8.91216	15.3909	30.2035	30.0832	14.0029	16.9609	5.26359	7.87999	31.0102	40.1861	1.57868	1.30807	3.09043	1.95316	0.973987	0.748597
ENSMUSG00000018474.17	Chd3	180.705	192.243	2.12075	9.39208	26.8287	29.653	119.584	145.234	5.6537	7.30101	27.311	29.7773	1.51111	1.32367	1.57634	1.28641	0.982343	0.995826
ENSMUSG00000018476.7	Kdm6b	4.60289	10.0823	4.07532	3.82322	4.84903	6.42599	5.79941	7.13669	3.7034	6.77298	5.22797	8.83058	0.793682	1.41274	0.57265	0.564482	0.927517	0.727698
ENSMUSG00000018481.9	Appbp2	9.47801	14.2593	74.2573	4.87883	23.8919	25.3863	18.3731	15.6628	3.15711	3.52331	21.6221	16.8637	0.515863	0.910394	1.29084	1.38473	1.10497	1.50538
ENSMUSG00000018501.17	Ncor1	230.518	187.499	38.2636	41.9281	54.0968	47.8793	66.9403	69.8798	32.3603	45.6611	44.0667	48.5645	3.44363	2.68317	2.2947	0.918245	1.22761	0.985889
ENSMUSG00000018509.8	Cenpv	52.9412	47.4081	1.74099	26.7198	494.339	405.558	24.1904	21.1692	11.0991	11.4236	419.976	430.483	2.18852	2.23948	3.44744	2.33899	1.17706	0.942098
ENSMUSG00000018537.16	Pcgf2	7.84444	9.19309	7.49581	2.36286	3.87578	4.95179	14.2699	18.9317	1.56987	2.70176	2.12371	3.67735	0.54972	0.485593	1.109	0.874565	1.825	1.34657
ENSMUSG00000018541.10	Cwc25	17.2235	17.1986	5.25511	3.56276	8.86501	8.23943	7.33537	7.01301	2.39776	3.83681	5.30205	6.98883	2.34801	2.45238	3.12617	0.928573	1.672	1.17894
ENSMUSG00000018547.8	Pip4k2b	30.058	27.2617	1.80175	5.79321	3.65827	5.20672	34.5231	31.0559	4.98917	5.73815	2.46969	1.8601	0.870662	0.877826	1.0533	1.00959	1.48126	2.79916
ENSMUSG00000018548.15	Trim37	69.9186	98.2439	77.7218	2.77144	224.017	147.361	77.3083	65.7996	1.25916	1.98739	200.069	161.066	0.904413	1.49308	1.43091	1.39452	1.1197	0.914909
ENSMUSG00000018559.16	Ctdnep1	75.925	34.0654	47.0283	77.7691	59.3267	67.0535	51.9225	50.6822	64.1714	57.9414	64.5031	61.3259	1.46228	0.672137	1.21116	1.3422	0.91975	1.0934
ENSMUSG00000018565.17	Elp5	64.119	28.3081	255.641	40.4516	140.786	109.791	47.0022	33.8156	21.2972	17.5869	122.781	117.174	1.36417	0.837132	2.20819	2.3001	1.14665	0.93699
ENSMUSG00000018567.14	Gabarap	283.038	150.343	16.6092	263.482	253.258	239.164	138.732	103.581	170.375	138.007	267.629	268.085	2.04017	1.45146	1.50047	1.90919	0.946304	0.892119
ENSMUSG00000018572.10	Phf23	33.7728	18.8797	459.45	10.3989	36.2203	25.1073	23.6999	15.3072	6.21038	8.11702	16.3881	16.1117	1.42502	1.23339	2.67442	1.28113	2.21016	1.55832
ENSMUSG00000018574.14	Acadvl	20.4033	7.31842	23.0344	618.027	15.7556	24.9034	10.6016	11.9702	262.862	304.688	12.8134	8.40726	1.92456	0.611385	1.74787	2.02839	1.22962	2.96213
ENSMUSG00000018583.5	G3bp1	14.8661	23.4113	161.482	22.1148	17.4107	18.1719	8.88035	11.0499	7.87248	10.2578	8.78535	8.98887	1.67405	2.11869	2.92595	2.15589	1.98179	2.02159
ENSMUSG00000018585.9	Atox1	132.159	60.4476	253.534	87.589	60.1761	76.9388	34.6635	30.1694	28.1199	22.4504	29.4801	28.1289	3.81262	2.0036	5.74263	3.90145	2.04125	2.73522
ENSMUSG00000018593.12	Sparc	371.671	225.543	5.36698	233.479	422.888	807.131	211.365	218.315	130.864	149.016	167.067	186.174	1.75844	1.03311	1.93738	1.56681	2.53126	4.33535
ENSMUSG00000018651.14	Tada2a	10.8112	17.4922	12.0409	4.38701	10.2433	10.9627	13.0763	15.6844	2.27969	3.34035	5.11848	5.95528	0.826782	1.11526	2.35426	1.31334	2.00123	1.84084
ENSMUSG00000018659.12	Pnpo	40.0399	56.9052	15.373	12.6596	4.89722	9.01565	20.1121	22.8992	4.26114	5.82678	1.19116	1.37108	1.99083	2.48503	2.82574	2.17266	4.11131	6.57557
ENSMUSG00000018666.13	Cbx1	24.3538	16.5219	16.1314	13.9455	37.8004	24.759	14.5566	12.6328	6.69477	6.97262	21.9802	13.9291	1.67304	1.30786	2.29627	2.00004	1.71975	1.77751
ENSMUSG00000018669.14	Cdk5rap3	12.9357	11.7957	58.9447	15.3817	50.4385	41.2207	10.2061	14.5336	8.11228	11.687	41.8155	44.3037	1.26745	0.811613	1.98851	1.31614	1.20622	0.930412
ENSMUSG00000018672.15	Copz2	17.0594	15.2474	143.86	60.0084	21.5468	47.6739	6.21196	7.39063	32.5703	32.9247	7.35166	9.58891	2.74622	2.06307	1.80977	1.82259	2.93088	4.97178
ENSMUSG00000018677.9	Slc25a39	76.8237	14.0438	8.08353	139.549	434.706	399.266	59.2492	49.731	76.5488	81.302	477.612	503.229	1.29662	0.282395	1.87933	1.71642	0.910165	0.793408
ENSMUSG00000018697.14	Aatf	9.95683	11.4032	16.1116	8.55861	76.1838	62.7433	8.14985	7.94838	5.18355	5.25908	43.6425	49.7427	1.22172	1.43466	1.55946	1.6274	1.74563	1.26136
ENSMUSG00000018707.13	Dync1h1	9.6862	22.909	4.12184	14.5479	56.6911	41.805	34.5926	59.6723	20.0105	28.537	93.3128	54.4787	0.280008	0.383913	0.805159	0.509792	0.607539	0.767364
ENSMUSG00000018733.10	Pex12	1.99422	2.701	30.0629	5.0147	11.0551	12.3687	3.98914	5.33164	2.56948	3.03894	20.244	27.0204	0.499911	0.506598	1.60416	1.65015	0.546091	0.457753
ENSMUSG00000018736.14	Ndel1	42.7052	23.5172	7.24971	37.9206	35.785	50.4779	52.1764	43.1303	20.1351	23.6561	31.7345	44.4718	0.818476	0.54526	1.49306	1.60299	1.12763	1.13505
ENSMUSG00000018750.14	Zbtb4	21.651	26.8977	2.19272	7.23435	1.98155	3.74797	8.2913	7.32181	5.28695	6.0264	1.49594	3.21928	2.61129	3.67364	1.37125	1.20044	1.32462	1.16423
ENSMUSG00000018752.19	Tnfsfm13	2.19657	1.14885	7.87377	5.22779	2.24642	3.83365	1.47063	1.6138	1.54455	1.51947	1.41188	1.51286	1.49363	0.711891	1.41965	3.44052	1.59109	2.53405
ENSMUSG00000018761.14	Mpdu1	45.087	31.7347	70.5897	10.9329	27.0061	55.8919	34.4142	34.1719	5.13417	9.52635	13.7365	13.9302	1.31013	0.928678	1.5336	1.14765	1.966	4.01228
ENSMUSG00000018765.5	Fxr2	115.514	127.231	3592.43	86.4771	111.027	89.7246	61.2759	86.0774	35.9279	50.9769	47.2471	61.7206	1.88514	1.4781	1.96476	1.6964	2.34993	1.45372
ENSMUSG00000018770.9	Atp5g3	809.014	967.515	13.0116	3206.39	167.429	255.21	183.043	173.215	727.096	706.401	49.0746	43.2225	4.41981	5.58562	4.94079	4.53905	3.41173	5.90457
ENSMUSG00000018774.13	Cd68	17.609	3.40968	173.316	11.0468	9.15758	30.3584	8.0434	11.7544	7.70534	9.8338	3.53461	4.90116	2.18924	0.290077	1.68864	1.12335	2.59083	6.19411
ENSMUSG00000018796.13	Acsl1	5.10315	5.3437	34.1026	248.771	82.5887	135.823	14.5612	16.6645	176.138	227.203	170.263	219.248	0.350462	0.320664	0.98398	1.09493	0.485066	0.619493
ENSMUSG00000018819.10	Lsp1	15.8322	8.24113	3.75602	23.7483	4.5436	10.0621	4.70968	4.04179	18.6023	22.8857	2.1053	2.90802	3.36163	2.03898	1.83324	1.03769	2.15817	3.46012
ENSMUSG00000018820.13	Zfyve27	4.6674	9.41716	27.5995	2.92838	6.80488	8.48185	13.558	15.4305	3.75262	4.2797	8.22527	8.99868	0.344254	0.610294	1.00091	0.684249	0.827314	0.942566
ENSMUSG00000018821.3	Avpi1	61.2122	41.7619	1.80348	19.3225	10.6408	14.424	16.9366	11.5953	5.95197	4.59595	5.19832	6.19432	3.61419	3.60163	4.63704	4.20424	2.04698	2.32858
ENSMUSG00000018846.8	Pank3	3.12169	4.20122	28.2538	2.57915	6.37418	7.17472	10.1161	8.92672	3.08142	3.07324	7.37995	4.7	0.308588	0.470634	0.585275	0.839228	0.863716	1.52653
ENSMUSG00000018848.4	Rars	36.9374	29.8937	104.837	27.6837	47.9685	35.3129	35.2757	28.6223	14.4976	17.8141	20.4223	19.9847	1.04711	1.04442	1.94886	1.55403	2.34883	1.76699
ENSMUSG00000018858.15	Ict1	81.5244	78.9012	7.92798	82.5091	26.1099	20.8639	31.553	29.5085	40.1334	32.6744	13.814	8.33727	2.58373	2.67385	2.6122	2.5252	1.89011	2.50249
ENSMUSG00000018861.8	Fdxr	6.33159	11.073	66.7317	5.99188	39.5687	80.313	5.4555	9.48371	1.77038	4.34161	15.0069	18.6673	1.16059	1.16758	4.47813	1.38011	2.6367	4.30233
ENSMUSG00000018882.12	Mrpl45	29.7046	32.4719	8.71429	64.9632	25.2733	25.5604	13.5157	13.9067	25.4626	27.6246	12.2126	12.5342	2.19778	2.33498	2.62077	2.35164	2.06944	2.03925
ENSMUSG00000018899.16	Irf1	1.96467	3.67492	31.1245	11.4185	5.91564	5.52155	1.59101	3.15498	8.49714	14.5811	2.0079	2.18131	1.23486	1.1648	1.02556	0.783103	2.94619	2.5313
ENSMUSG00000018906.14	P4ha2	6.10619	4.80665	7.02134	22.9508	8.24654	10.7594	4.69539	8.35635	17.058	17.454	2.60281	3.85946	1.30046	0.57521	1.82463	1.31493	3.16833	2.78781
ENSMUSG00000018921.11	Pelp1	12.1602	15.8285	14.5383	7.66521	34.0476	26.9839	9.57901	11.3001	3.77969	6.43828	27.2407	28.8697	1.26947	1.40074	1.85765	1.19057	1.24988	0.93468
ENSMUSG00000018923.13	Med11	14.2092	11.7326	25.4478	8.43761	10.9341	14.8028	6.91444	7.24373	3.79132	3.03366	6.50631	7.04233	2.055	1.6197	3.83462	2.78133	1.68054	2.10198
ENSMUSG00000018965.11	Ywhah	251.753	175.035	3.80531	18.7105	23.3913	30.4491	257.313	210.111	15.7432	9.68308	10.6502	9.83789	0.978394	0.833062	1.61643	1.93228	2.19632	3.09509
ENSMUSG00000018974.7	Sart3	6.77236	9.35276	3.60671	4.65078	12.736	11.6699	9.05594	14.3423	2.73748	4.20448	7.56558	9.33454	0.747836	0.652109	1.39008	1.10615	1.68341	1.25018
ENSMUSG00000018995.12	Nars2	1.13633	1.2321	8.18425	4.50373	5.04535	4.94797	4.69423	3.4932	2.12537	2.75029	2.52643	1.82914	0.242069	0.352715	1.69698	1.63755	1.99702	2.70508
ENSMUSG00000019039.13	Dalrd3	25.7735	4.97338	189.465	12.4672	26.71	32.81	23.705	44.8515	10.9177	12.7312	34.697	34.261	1.08726	0.110886	0.749632	0.979266	0.769809	0.957649
ENSMUSG00000019054.13	Fis1	234.513	163.602	25.3881	182.35	58.7805	53.5407	105.098	73.2781	75.3955	56.3482	38.4379	31.0878	2.23137	2.23261	2.51294	3.23613	1.52923	1.72224
ENSMUSG00000019055.15	Plod1	5.40724	5.77294	5.72494	32.4521	8.78205	8.99868	7.09763	8.30975	26.537	33.8381	3.24046	4.28589	0.761837	0.694719	0.956708	0.959041	2.71013	2.09961
ENSMUSG00000019066.13	Rab3d	2.14331	3.11598	8.20525	5.20669	5.6859	9.78021	2.9488	2.94509	4.87974	4.70238	3.11094	3.74751	0.72684	1.05802	1.1732	1.10724	1.82771	2.60979
ENSMUSG00000019082.18	Slc25a22	24.3241	113.457	26.1256	11.2838	3.33208	7.54803	95.0608	92.7175	7.33878	21.3825	1.56218	2.13821	0.25588	1.22369	1.11807	0.527712	2.13297	3.53007
ENSMUSG00000019087.13	Atp6ap1	71.4184	34.2921	79.004	36.3502	39.083	31.0373	105.113	86.3615	27.2953	32.8181	14.475	15.357	0.679445	0.397076	0.957147	1.10763	2.70004	2.02105
ENSMUSG00000019132.10	BC005537	41.343	49.8291	200.052	84.8937	77.0566	102.949	68.1307	66.2717	50.9394	60.1631	86.9982	99.4211	0.606819	0.75189	1.55094	1.41106	0.885727	1.03549
ENSMUSG00000019158.9	Tmem160	167.791	188.843	8.08054	136.174	6.01706	16.6113	29.2052	26.5345	36.1463	31.8774	1.05368	2.08749	5.74524	7.11688	5.5345	4.27181	5.71051	7.95754
ENSMUSG00000019173.11	Rab5c	25.2356	8.93713	1703.38	33.7274	55.0211	30.375	87.0691	89.9958	21.4081	26.5388	39.7889	24.9143	0.289835	0.0993061	0.377452	1.27087	1.38282	1.21918
ENSMUSG00000019179.10	Mdh2	524.901	241.535	18.1367	1894.31	105.13	119.717	244.272	210.548	768.894	843.577	34.0267	36.3962	2.14884	1.14717	2.21536	2.24557	3.08963	3.28927
ENSMUSG00000019188.16	H13	34.08	39.6836	4.90194	21.5646	39.9932	49.5139	31.3293	31.8601	11.8916	17.4921	33.1569	40.3304	1.0878	1.24556	1.52517	1.23282	1.20618	1.22771
ENSMUSG00000019189.13	Rnf145	21.8921	36.0399	104.894	5.68489	10.0724	18.4762	31.6029	28.8495	3.4798	4.24876	6.38374	9.16772	0.692724	1.24924	1.40868	1.33801	1.57783	2.01535
ENSMUSG00000019210.10	Atp6v1e1	508.665	405.095	75.1124	125.203	61.9328	83.6118	244.57	200.432	49.7304	49.6825	30.8773	25.3331	2.07983	2.02111	2.10925	2.52007	2.00577	3.30049
ENSMUSG00000019254.16	Ppp1r12c	60.032	64.9723	7.65485	45.1248	44.2077	63.3877	41.4492	57.991	19.8118	29.2092	34.2569	37.8779	1.44833	1.12039	3.7913	1.54488	1.29047	1.67347
ENSMUSG00000019297.8	Nop9	6.34951	3.70336	24.4285	7.18241	82.173	44.8944	3.51774	3.50859	2.47689	2.52101	66.7161	56.7923	1.805	1.05551	3.09051	2.84901	1.23168	0.790503
ENSMUSG00000019302.16	Atp6v0a1	126.872	208.835	2.96795	6.336	16.7099	31.4293	87.167	189.636	22.9542	14.5802	10.7801	10.599	1.45551	1.10124	1.06423	0.434562	1.55008	2.9653
ENSMUSG00000019338.13	Zfp687	7.67537	11.0388	366.302	3.39015	20.1967	17.6119	6.41044	6.37109	1.98981	1.6783	21.1942	12.5565	1.19732	1.73264	1.49158	2.01999	0.952934	1.40261
ENSMUSG00000019362.8	D8Ertd738e	355.77	204.74	81.2848	255.895	112.603	111.823	77.0912	67.1352	92.6858	75.515	67.5067	68.0443	4.61492	3.04966	3.95208	3.38866	1.66803	1.64339
ENSMUSG00000019370.10	Calm3	1053.58	450.05	45.9396	84.687	327.778	213.229	681.729	464.099	49.2102	55.846	204.154	156.975	1.54545	0.969729	1.65179	1.51644	1.60554	1.35836
ENSMUSG00000019373.11	Cops3	29.3123	14.8615	72.7804	48.5662	84.9015	60.7244	34.9082	33.4147	33.6947	33.5114	94.9739	73.8046	0.839698	0.444759	1.36341	1.44925	0.893945	0.822772
ENSMUSG00000019428.16	Fkbp8	246.577	247.471	52.1311	85.5419	103.929	92.7411	124.737	149.931	37.3167	55.6639	67.6709	71.6634	1.97677	1.65057	1.95035	1.53676	1.5358	1.29412
ENSMUSG00000019432.15	Ddx39b	82.0953	66.9661	29.0602	55.4978	70.5768	67.3672	73.1484	82.0403	28.9861	43.1747	38.7341	42.8571	1.12231	0.816259	1.79849	1.28542	1.82209	1.57191
ENSMUSG00000019433.8	Gipc1	48.1755	20.2753	14.2117	27.2335	15.0718	18.8753	33.1687	33.9498	13.1369	12.7504	7.17203	7.92176	1.45244	0.597216	2.2121	2.1359	2.10146	2.38272
ENSMUSG00000019461.12	Plscr3	8.08995	12.1331	5.33186	17.3442	5.51807	12.3217	5.7263	12.6382	9.39766	17.0975	2.18824	2.10888	1.41277	0.960034	1.51226	1.01443	2.5217	5.84274
ENSMUSG00000019470.12	Xab2	7.63387	9.91325	115.218	7.07504	34.0922	26.1843	9.33998	13.7583	2.26979	6.21231	22.8355	25.3623	0.817333	0.720527	2.34905	1.13888	1.49295	1.03241
ENSMUSG00000019471.9	Cdc37	85.4671	9.14441	14.9743	109.12	58.2548	41.2064	53.4622	50.7482	44.8303	46.2291	26.1136	26.8447	1.59864	0.180192	2.5701	2.36042	2.23083	1.53499
ENSMUSG00000019478.15	Rab4a	74.7952	74.1876	56.4938	17.3626	13.5777	21.2839	39.313	35.1312	7.77074	7.15131	10.0485	7.62741	1.90256	2.11173	1.92702	2.42789	1.35121	2.79045
ENSMUSG00000019487.10	Trip10	3.97349	3.85905	94.834	58.4461	5.66748	7.01809	2.32725	3.18101	26.253	36.9126	2.58525	2.96354	1.70738	1.21316	2.1519	1.58336	2.19224	2.36815
ENSMUSG00000019494.14	Cops6	96.7675	43.5675	57.9577	118.486	105.676	95.9286	66.5109	54.1405	47.1598	48.8021	74.2945	64.2373	1.45491	0.804711	2.01091	2.4279	1.4224	1.49335
ENSMUSG00000019505.7	Ubb	509.42	172.976	106.042	88.404	468.756	413.56	129.773	142.332	15.7451	19.388	360.099	370.032	3.92549	1.2153	3.68101	4.55973	1.30174	1.11764
ENSMUSG00000019528.18	Gyg	11.3357	5.37379	25.0493	115.187	4.76255	10.7993	18.3103	18.6115	73.1993	68.0505	2.41272	2.01944	0.619091	0.288735	1.44868	1.69266	1.97393	5.34765
ENSMUSG00000019578.11	Ubxn6	51.7936	45.2549	22.7207	26.6914	101.882	119.375	26.21	27.6581	15.3158	15.7702	138.553	160	1.9761	1.63623	1.63552	1.69252	0.735331	0.746096
ENSMUSG00000019579.13	Mydgf	41.5865	25.9945	8.6731	20.9069	34.5971	30.774	17.3563	15.4656	10.7918	8.72938	25.2081	22.4602	2.39604	1.68079	2.10535	2.39501	1.37246	1.37015
ENSMUSG00000019590.16	Cyb561	37.2367	32.0303	66.3991	9.4781	13.0355	18.28	26.1641	24.4424	6.11438	7.2744	8.10673	8.80011	1.4232	1.31044	1.41848	1.30294	1.60798	2.07724
ENSMUSG00000019659.8	Ccdc12	61.6693	50.3218	338.121	51.85	29.1968	33.9169	12.909	20.0796	16.2132	18.3371	19.6014	16.6297	4.77723	2.50611	4.09537	2.82759	1.48953	2.03954
ENSMUSG00000019689.4	1110001J03Rik	115.208	91.1974	39.025	219.66	31.4163	37.1786	23.3373	22.8058	68.243	52.5185	13.8912	11.6461	4.93667	3.99887	4.95466	4.18254	2.26159	3.19237
ENSMUSG00000019710.13	Mrpl24	27.7286	16.3825	11.8042	45.5072	81.8591	59.1068	17.7568	23.0881	18.938	23.7899	58.1449	48.7444	1.56158	0.709564	2.06067	1.91288	1.40785	1.21259
ENSMUSG00000019715.14	Gle1	10.4912	11.8417	14.6462	12.2881	19.3222	16.4977	17.3896	21.8963	11.5492	10.1322	19.4408	20.535	0.603301	0.540807	1.02208	1.21277	0.993901	0.803395
ENSMUSG00000019731.13	Slc35e1	10.715	7.44541	59.2675	16.5145	2.14641	2.54551	16.5553	14.7556	19.6806	20.8068	1.99323	2.4588	0.647223	0.504583	0.744197	0.793708	1.07685	1.03526
ENSMUSG00000019738.15	Polr2i	61.9267	49.8559	14.6617	43.8437	58.0406	79.6454	16.544	20.2716	19.7605	19.6358	41.8854	58.7051	3.74315	2.4594	2.9993	2.23284	1.3857	1.3567
ENSMUSG00000019763.11	Rmnd1	6.60271	2.57999	6.01731	13.5858	9.01071	14.748	11.7016	13.5281	16.345	23.4142	22.7189	30.4985	0.564255	0.190713	0.897016	0.580237	0.396618	0.483565
ENSMUSG00000019774.8	Mtrf1l	4.93854	5.87344	33.0341	5.92233	3.08418	5.19519	3.89417	3.25585	3.97873	4.12487	2.58117	1.83643	1.26819	1.80396	1.51237	1.43576	1.19488	2.82896
ENSMUSG00000019777.16	Hdac2	38.6593	58.1271	23.0136	30.3503	64.5307	59.2534	38.9509	36.6586	17.5267	17.8366	27.97	24.6047	0.992512	1.58563	1.88479	1.70157	2.30714	2.40821
ENSMUSG00000019782.9	Rwdd1	34.0016	22.8574	55.4063	27.6212	20.4154	21.0506	16.1744	11.8957	19.7531	15.2355	16.2028	17.1547	2.10219	1.92148	1.16506	1.81296	1.26	1.22711
ENSMUSG00000019791.11	Hint3	3.94134	3.46412	15.7856	45.5258	15.2245	13.3921	6.56657	3.83733	17.6005	13.3	12.045	10.131	0.600213	0.902743	3.14799	3.423	1.26397	1.3219
ENSMUSG00000019794.13	Katna1	7.98887	5.68487	62.6556	12.6524	23.417	22.5256	7.04036	5.76279	5.25276	4.77077	13.9176	13.9705	1.13472	0.986478	3.0052	2.65208	1.68255	1.61237
ENSMUSG00000019795.17	Pcmt1	81.9477	58.8183	150.909	62.1948	84.7976	76.8083	68.7391	61.9031	27.1594	26.8955	99.9399	144.576	1.19216	0.950168	2.30696	2.31246	0.848485	0.531265
ENSMUSG00000019797.10	1700021F05Rik	64.8047	67.8852	9.10632	114.647	41.7785	41.6971	24.5098	18.3941	59.383	49.4461	30.9473	30.1715	2.64403	3.69059	2.54129	2.31862	1.34999	1.382
ENSMUSG00000019802.13	Sec63	10.2285	12.6898	169.786	10.7168	24.3642	24.5886	15.8736	15.5661	6.62269	7.35709	20.5878	21.6301	0.64437	0.81522	1.37502	1.45666	1.18343	1.13678
ENSMUSG00000019804.12	Snx3	297.679	150.139	26.9448	170.229	184.817	203.479	142.925	138.752	85.269	82.9001	152.787	173.007	2.08277	1.08207	1.99118	2.05343	1.20964	1.17613
ENSMUSG00000019806.13	Aig1	43.0152	41.6259	7.04431	34.5604	3.75063	3.12959	39.8283	34.3411	21.0712	19.5508	1.2237	1.28682	1.08002	1.21213	1.27875	1.76773	3.06499	2.43204
ENSMUSG00000019809.16	Pex3	5.35284	5.44933	16.5413	8.2354	45.9056	43.8648	11.0978	10.2059	6.64139	8.09792	108.38	44.0051	0.482334	0.533938	1.06067	1.01698	0.42356	0.996812
ENSMUSG00000019814.4	Ltv1	8.4201	4.42744	40.1659	14.5416	61.2695	37.4043	9.47023	7.88466	8.29195	7.32008	31.9193	27.3892	0.889113	0.561527	1.99486	1.98653	1.91951	1.36566
ENSMUSG00000019818.15	Cd164	19.0332	20.825	2.41817	60.344	119.309	108.196	36.1096	33.0463	43.2065	47.6249	150.68	111.634	0.527095	0.630178	0.929626	1.26707	0.791802	0.969204
ENSMUSG00000019820.9	Utrn	1.33656	2.67127	20.2	2.88971	1.5244	2.70479	3.32569	5.22996	2.68192	3.59872	2.17894	1.73289	0.401889	0.510762	0.901655	0.802983	0.699607	1.56086
ENSMUSG00000019822.12	Smpd2	14.3236	2.85722	1.47246	17.9392	8.35057	9.54777	7.18905	8.21309	11.069	11.6467	4.04076	6.52344	1.99242	0.347886	1.82491	1.54028	2.06659	1.46361
ENSMUSG00000019826.10	Zbtb24	1.51419	1.79704	46.5231	2.30439	5.46415	4.7902	4.15291	5.25903	1.35293	1.79503	4.96464	5.08671	0.36461	0.341707	1.08834	1.28376	1.10061	0.941709
ENSMUSG00000019837.7	Gtf3c6	38.6855	42.6195	17.4358	36.0424	21.5718	20.3509	16.0873	12.6512	15.9443	15.3994	8.6672	7.63791	2.40472	3.36882	2.91785	2.3405	2.4889	2.66446
ENSMUSG00000019849.10	Prep	8.79784	7.78839	20.8098	19.1177	19.6124	17.091	9.48879	9.55326	12.2303	14.8811	6.65027	6.56705	0.927183	0.815259	1.42562	1.2847	2.94912	2.60254
ENSMUSG00000019854.16	Reps1	23.2862	21.025	8.60259	20.4177	51.8389	44.3771	27.4001	32.3993	12.2413	10.4603	39.832	43.4948	0.849859	0.648932	1.69997	1.95192	1.30144	1.02029
ENSMUSG00000019857.6	Asf1a	4.15041	3.77647	35.8107	10.0737	16.8203	13.4485	5.22187	5.72779	4.67749	5.45465	15.4034	13.2582	0.794812	0.659324	1.83915	1.8468	1.09198	1.01435
ENSMUSG00000019864.13	Rtn4ip1	4.7784	8.61623	40.1246	35.5212	4.41436	4.74193	3.8998	5.04499	16.1721	20.7935	2.93721	3.4547	1.22529	1.70788	2.21436	1.70828	1.50291	1.37261
ENSMUSG00000019872.13	Smpdl3a	7.64464	5.82184	4.84155	42.1412	14.6094	14.8956	14.5091	14.7168	29.9283	37.5231	14.644	13.9593	0.526885	0.395592	1.34069	1.12307	0.997635	1.06707
ENSMUSG00000019873.7	Reep3	3.43435	3.93538	91.9702	7.16179	3.32635	7.29189	8.72531	9.49435	5.83861	6.38872	2.11092	2.19605	0.393608	0.414497	0.82923	1.12101	1.57578	3.32045
ENSMUSG00000019877.10	Serinc1	256.901	143.527	3.72574	102.401	35.0871	49.0653	377.226	310.717	58.8719	70.0706	23.6284	21.7882	0.681026	0.461921	1.56221	1.4614	1.48495	2.25192
ENSMUSG00000019878.7	Hsf2	7.30057	8.46326	15.0259	5.41116	16.5871	15.0971	9.94606	9.63719	2.9555	4.58855	21.4825	23.3006	0.734017	0.878188	1.26061	1.17928	0.772123	0.647925
ENSMUSG00000019897.8	Ccdc59	26.0176	30.747	11.8534	16.7527	12.5312	21.6837	13.2054	15.7068	5.67184	7.74515	8.0426	9.45394	1.97022	1.95755	2.64921	2.16299	1.5581	2.29362
ENSMUSG00000019907.9	Ppp1r12a	48.9778	37.7815	17.9633	5.13557	24.9088	16.578	17.6653	14.9661	5.01482	5.17158	17.2854	12.1805	2.77255	2.52447	2.36368	0.993038	1.44102	1.36103
ENSMUSG00000019916.14	P4ha1	9.96168	14.0083	14.782	21.852	19.0302	30.7155	18.4488	14.5189	18.2003	16.0369	8.25986	5.57633	0.539963	0.96483	0.98698	1.36261	2.30394	5.50818
ENSMUSG00000019920.17	Lims1	2.22791	2.49613	29.2215	23.1637	8.48385	10.2328	7.45724	8.68259	27.8197	16.9071	10.3198	5.62792	0.298758	0.287487	0.53135	1.37006	0.822094	1.81823
ENSMUSG00000019923.13	Zwint	481.949	308.984	24.6445	38.7099	75.2113	99.8509	492.135	419.531	18.5473	22.018	36.1037	34.8689	0.979303	0.736497	1.57551	1.7581	2.0832	2.86361
ENSMUSG00000019927.6	Ube2d1	36.0079	36.293	528.378	37.1708	8.803	21.3005	50.7884	54.5162	30.7306	33.4062	6.53711	7.03378	0.70898	0.665729	0.801956	1.11269	1.34662	3.02831
ENSMUSG00000019929.15	Dcn	21.299	16.0596	8.38344	397.625	76.2576	138.584	13.579	17.4455	224.255	214.402	25.8043	34.9043	1.56853	0.920559	2.35615	1.85458	2.95523	3.9704
ENSMUSG00000019943.9	Atp2b1	97.662	161.777	1.15523	7.95547	5.12044	9.10703	74.3101	76.1334	4.63144	5.94765	3.90126	3.11197	1.31425	2.12491	1.81012	1.33758	1.31251	2.92645
ENSMUSG00000019947.9	Arid5b	2.10556	1.35203	6.28629	1.0341	1.96577	1.97918	5.30776	4.42214	2.31421	2.39643	4.74612	3.70609	0.396694	0.30574	0.499192	0.431518	0.414184	0.534035
ENSMUSG00000019948.3	Actr6	4.11989	5.51601	2.96086	8.02242	30.9639	25.4282	10.5093	9.88357	3.16586	4.5371	18.7833	17.7094	0.392022	0.558099	1.98565	1.76818	1.64849	1.43586
ENSMUSG00000019951.9	Uhrf1bp1l	6.8308	8.88094	2.22237	3.52981	17.8023	12.8545	16.1123	15.9973	2.87107	3.75872	30.788	22.0135	0.42395	0.555153	1.03127	0.939098	0.578222	0.583938
ENSMUSG00000019952.14	Poc1b	1.91877	1.83663	5.33637	2.7557	28.1224	21.2789	2.48411	2.89801	2.17568	2.10645	37.5624	36.6673	0.772416	0.633757	1.02146	1.30822	0.748686	0.580324
ENSMUSG00000019960.7	Dusp6	15.4427	16.3834	10.9762	7.9494	3.78639	10.1296	20.4857	16.2327	4.26625	6.05355	2.66143	2.27025	0.753827	1.00928	1.25083	1.31318	1.42269	4.46191
ENSMUSG00000019961.16	Tmpo	7.69025	7.95456	8.92497	12.239	30.0058	25.7214	12.0328	12.2414	7.17944	8.94299	20.7499	18.3637	0.639107	0.649809	1.52884	1.36855	1.44607	1.40067
ENSMUSG00000019969.13	Psen1	15.4115	9.69493	33.4728	11.1083	53.8942	45.4351	24.8099	23.1266	11.3748	12.0924	104.704	102.675	0.621184	0.419211	0.784625	0.918624	0.51473	0.442512
ENSMUSG00000019977.15	Hbs1l	17.3724	22.861	3.18032	30.8648	53.6069	52.7069	13.9924	15.4291	14.6847	16.4344	48.1416	51.4221	1.24156	1.48168	2.27944	1.87806	1.11353	1.02498
ENSMUSG00000019996.16	Map7	10.9715	9.00209	26.1654	4.66218	41.8656	52.4982	25.6477	27.9538	4.45546	6.50971	39.7868	44.1064	0.427778	0.322035	0.713803	0.716189	1.05225	1.19026
ENSMUSG00000019998.5	Stx7	71.7168	50.2264	26.4037	26.9825	14.9242	24.5139	54.491	44.9375	13.4991	15.6501	9.14988	7.08975	1.31612	1.11769	1.93831	1.72411	1.63108	3.45766
ENSMUSG00000020003.15	Pex7	9.80308	9.54413	41.8105	30.8495	21.7898	19.1893	10.868	11.0683	11.1328	10.3858	12.9337	8.6153	0.902016	0.862294	2.37169	2.97036	1.68474	2.22735
ENSMUSG00000020009.12	Ifngr1	6.84804	4.86918	2.85019	45.8756	12.4678	32.4089	8.67272	8.7323	23.6387	28.9216	6.88174	7.21101	0.789607	0.557605	1.76873	1.5862	1.81173	4.49436
ENSMUSG00000020015.9	Cdk17	32.0567	47.2978	7.65346	3.49029	10.2364	11.6232	46.6202	45.0227	2.97335	3.46231	9.32061	9.4076	0.687614	1.05053	0.95858	1.00808	1.09825	1.23551
ENSMUSG00000020019.4	Ntn4	4.86155	5.21627	85.7504	5.99452	6.60844	11.7992	3.63505	5.67995	3.90856	4.08195	5.00912	4.55986	1.33741	0.918366	1.95813	1.46854	1.31928	2.58763
ENSMUSG00000020022.16	Ndufa12	74.5469	38.9563	13.3198	94.1348	69.0024	11.8302	13.8174	16.7207	33.8463	58.3739	19.1967	10.3814	5.39512	2.32983	2.53352	1.61262	3.59449	1.13956
ENSMUSG00000020023.17	Tmcc3	9.94644	13.5964	83.0784	12.1397	5.65222	8.78243	13.1111	11.3195	9.22564	7.29116	8.82303	4.05997	0.758627	1.20115	1.44378	1.66499	0.640621	2.16318
ENSMUSG00000020029.5	Nudt4	48.8514	46.312	41.21	93.5549	200.398	205.084	56.6167	49.8244	50.8573	53.3759	345.291	309.979	0.862845	0.929506	1.63356	1.75276	0.580374	0.661606
ENSMUSG00000020034.7	Tcp11l2	7.1018	8.60772	5.7571	77.9332	16.5898	14.1787	11.6203	11.2025	33.0212	52.8326	9.30492	9.19219	0.611155	0.768373	1.24799	1.4751	1.7829	1.54247
ENSMUSG00000020038.9	Cry1	8.83806	10.4772	98.8496	6.27448	36.5713	24.3454	8.14403	7.90448	2.68624	3.55011	22.3784	19.1303	1.08522	1.32548	2.14318	1.7674	1.63422	1.27261
ENSMUSG00000020044.13	Timp3	28.9846	33.4078	129.496	96.8071	15.7523	24.7168	33.3869	35.3493	80.081	85.5806	10.6474	8.85011	0.868145	0.945077	1.23437	1.13118	1.47945	2.79282
ENSMUSG00000020048.13	Hsp90b1	106.003	115.122	2.37106	111.012	489.268	436.225	128.987	122.375	85.1639	88.0367	252.18	212.878	0.821815	0.940733	1.52055	1.26097	1.94016	2.04918
ENSMUSG00000020053.18	Igf1	1.87858	1.46875	45.7804	1.33108	4.73528	6.77925	1.65749	1.24055	1.69086	1.11611	3.85372	2.50551	1.13338	1.18395	1.40228	1.19261	1.22876	2.70573
ENSMUSG00000020056.16	Ccdc53	27.1561	16.5783	2.12049	34.8689	80.3429	60.5285	9.06976	10.0473	13.8108	15.0869	41.9631	29.6579	2.99414	1.65002	3.31483	2.3112	1.91461	2.04089
ENSMUSG00000020063.16	Sirt1	1.58355	3.9888	5.46878	3.00144	19.0226	16.5763	5.18078	5.68909	2.33924	2.43307	15.1126	12.0869	0.305658	0.701131	0.906485	1.2336	1.25872	1.37142
ENSMUSG00000020064.8	Herc4	1.82543	2.69704	34.3278	7.46099	37.2621	38.4276	6.47861	7.49338	4.6681	6.9518	47.2789	44.0358	0.281763	0.359923	1.17152	1.07325	0.788133	0.872643
ENSMUSG00000020069.16	Hnrnph3	36.6056	41.9163	20.1376	26.8448	119.84	80.2237	30.0101	34.3073	18.1169	20.7697	70.8702	83.2855	1.21978	1.22179	1.8948	1.2925	1.69098	0.963237
ENSMUSG00000020074.6	Ccar1	32.3265	44.6437	12.6392	13.5285	45.2882	31.0546	13.3501	12.7909	8.28756	9.99073	42.1776	32.2929	2.42145	3.49028	2.42986	1.3541	1.07375	0.961655
ENSMUSG00000020075.7	Ddx21	4.85613	3.79535	16.6215	9.11663	36.0907	23.9381	5.37129	4.8602	6.76429	7.98919	26.7281	22.0249	0.904091	0.780904	1.86853	1.14112	1.35029	1.08686
ENSMUSG00000020076.6	Ddx50	17.9079	17.7871	44.4962	14.829	24.643	20.5659	18.2406	16.5157	10.6247	10.5648	20.0421	19.6442	0.981763	1.07698	1.56441	1.40362	1.22956	1.04692
ENSMUSG00000020079.15	Supv3l1	10.4229	10.8001	13.2479	34.0969	18.3554	12.7251	11.1222	12.1916	13.8512	16.0072	12.7274	16.9122	0.937126	0.885868	3.21245	2.1301	1.4422	0.752423
ENSMUSG00000020085.15	Aifm2	5.13213	2.89738	14.2248	13.5798	13.7652	13.051	5.29251	3.70829	10.2759	9.8287	11.8952	11.5458	0.969698	0.781326	1.28921	1.38164	1.1572	1.13037
ENSMUSG00000020087.4	Tysnd1	11.7394	12.993	108.913	14.96	18.0077	21.3806	7.58895	7.49973	6.5616	6.97517	6.92159	8.24894	1.54691	1.73247	2.16789	2.14475	2.60167	2.59192
ENSMUSG00000020088.9	Sar1a	48.1376	51.278	71.8132	114.944	47.2772	63.973	42.4163	39.1302	47.3886	48.3639	26.6236	29.0015	1.13488	1.31045	2.29829	2.37666	1.77577	2.20585
ENSMUSG00000020089.8	Ppa1	104.298	88.8607	4.03701	58.7399	48.0332	31.2412	51.042	45.4195	19.6167	20.3656	14.5153	11.4494	2.04337	1.95644	3.66082	2.88427	3.30914	2.72864
ENSMUSG00000020097.14	Sgpl1	4.42108	7.24284	47.8785	5.90287	12.8249	27.0427	10.0192	13.7956	5.55842	5.76918	9.58064	9.23736	0.441261	0.525013	0.726286	1.02317	1.33863	2.92754
ENSMUSG00000020107.10	Anapc16	16.2949	6.00418	39.943	42.6485	37.7582	26.5277	25.0884	28.2392	28.1651	22.827	21.1563	24.7442	0.649498	0.212619	1.69992	1.86834	1.78473	1.07207
ENSMUSG00000020108.3	Ddit4	33.4358	19.7624	11.2353	45.2989	17.0403	35.8951	19.954	20.428	20.4121	36.3327	6.93795	6.71731	1.67565	0.96742	1.95683	1.24678	2.4561	5.34367
ENSMUSG00000020109.13	Dnajb12	17.0306	10.7757	3.10434	17.0423	12.7611	11.6667	15.5126	15.6358	14.4789	15.249	19.399	22.3699	1.09786	0.689167	0.775978	1.1176	0.657825	0.521533
ENSMUSG00000020114.12	Cand1	7.84429	13.7709	3.10345	3.19055	40.7013	24.2671	18.5726	21.382	4.59845	4.11719	50.4517	43.6992	0.422357	0.644041	0.675084	0.774934	0.806739	0.55532
ENSMUSG00000020115.2	Tbk1	3.26532	4.10769	23.0083	4.75273	6.75775	6.74549	11.6838	14.3402	2.9875	5.9233	5.83266	4.95904	0.279474	0.286446	1.03881	0.802379	1.1586	1.36024
ENSMUSG00000020116.7	Pno1	16.8531	12.3081	14.3476	31.9003	35.2836	26.9494	16.2967	17.7725	17.2592	17.1191	19.7008	20.0168	1.03415	0.692536	1.3331	1.86343	1.79097	1.34634
ENSMUSG00000020124.9	Usp15	3.38203	3.60999	4.10504	17.9263	86.8664	68.1634	14.6675	15.8945	14.8016	18.0611	135.025	130.668	0.230579	0.227123	0.969332	0.992539	0.643333	0.521654
ENSMUSG00000020128.15	Vps54	1.3935	1.75526	5.20183	7.27059	9.58524	8.27073	11.4306	12.3686	9.49051	5.13287	13.2046	9.01962	0.12191	0.141912	0.432542	1.41648	0.725901	0.916971
ENSMUSG00000020130.8	Tbc1d15	2.58371	3.79331	30.2886	8.2638	46.487	36.2129	9.4913	9.92595	5.20757	6.63982	40.6871	35.2975	0.272218	0.382161	0.998897	1.24458	1.14255	1.02593
ENSMUSG00000020132.9	Rab21	21.4626	23.8221	25.0549	37.4786	25.7887	27.8987	34.9317	27.6551	22.388	27.2189	14.2695	13.5302	0.614416	0.861399	1.3529	1.37693	1.80726	2.06196
ENSMUSG00000020133.8	2310011J03Rik	33.8092	24.3523	3.78315	20.5241	13.0133	19.1391	13.6479	13.766	7.19825	7.17063	6.07426	5.04938	2.47725	1.76902	3.48069	2.86225	2.14236	3.7904
ENSMUSG00000020134.13	Peli1	9.46988	9.49033	72.3167	5.19933	8.13487	7.29189	14.6961	11.4543	2.94301	3.65654	6.0347	5.6004	0.644379	0.828537	1.28547	1.42192	1.34802	1.30203
ENSMUSG00000020149.17	Rab1a	99.515	41.0048	8.77232	94.6911	64.341	63.547	117.336	90.5081	54.5884	58.0287	32.7141	35.0158	0.848118	0.453051	1.32476	1.6318	1.96677	1.81481
ENSMUSG00000020150.13	Gamt	35.651	20.7556	13.7315	7.3186	56.6004	116.573	13.5689	13.0849	3.45322	4.12413	20.9334	20.2781	2.62741	1.58623	2.54033	1.77458	2.70383	5.74872
ENSMUSG00000020152.7	Actr2	40.7007	81.7249	1593	19.2622	12.8134	33.2078	66.8389	58.807	11.562	13.0569	10.497	11.3812	0.608938	1.38971	1.18763	1.47525	1.22067	2.91777
ENSMUSG00000020153.14	Ndufs7	490.892	541.862	10.6688	1082.11	71.9743	86.9701	96.4214	99.5006	307.393	316.649	32.4502	31.0658	5.09111	5.44581	5.18229	3.41739	2.21799	2.79954
ENSMUSG00000020156.16	Mum1	19.883	22.9786	1023.07	8.74163	212.822	128.618	8.34721	7.39793	3.666	4.36061	148.449	119.329	2.38199	3.10608	2.91021	2.00468	1.43364	1.07785
ENSMUSG00000020163.12	Uqcr11	398.283	247.231	11.926	736.41	80.3599	91.9635	73.7938	77.3274	305.071	206.942	26.3396	27.3422	5.39724	3.19719	3.35353	3.55854	3.05092	3.36343
ENSMUSG00000020166.14	Cnot2	14.4549	11.2954	10.6862	12.7746	28.3552	9.43301	20.8032	18.3532	9.88748	7.18734	40.3352	31.6749	0.694841	0.615443	1.20617	1.77737	0.70299	0.297807
ENSMUSG00000020167.14	Tcf3	10.8075	2.21009	2.26956	10.6289	13.1951	11.8811	7.19696	13.9575	3.37966	9.92697	11.0549	9.12016	1.50168	0.158344	3.16191	1.07071	1.19359	1.30273
ENSMUSG00000020170.3	Frs2	3.06701	3.83425	23.1669	2.80573	4.22582	4.16478	10.7083	11.5158	2.91939	4.09344	6.47222	5.86425	0.286414	0.332955	0.777408	0.68542	0.652917	0.710199
ENSMUSG00000020171.7	Yeats4	56.9066	72.1654	37.4884	24.3717	77.4706	65.0783	23.8054	22.4911	16.0249	14.2755	57.6756	58.7575	2.39049	3.20863	1.44568	1.70725	1.34321	1.10757
ENSMUSG00000020180.9	Snrpd3	67.1447	64.1468	16.7449	29.845	38.4983	27.6751	20.1643	17.6334	9.57957	9.68323	14.9602	13.2989	3.32988	3.63779	3.91337	3.08213	2.57338	2.08101
ENSMUSG00000020184.14	Mdm2	10.764	16.9753	40.9914	17.8647	84.0891	64.0666	16.5073	17.2753	19.6784	18.1882	77.6362	83.2003	0.65208	0.982636	0.85093	0.982217	1.08312	0.770029
ENSMUSG00000020186.6	Csrp2	10.6165	5.41408	110.504	24.7975	21.8639	16.3106	3.2015	3.66358	11.7999	6.92386	12.847	10.2644	3.31612	1.47781	3.47387	3.58145	1.70187	1.58905
ENSMUSG00000020190.13	Mknk2	15.0735	15.0455	11.0827	145.41	47.2151	32.8044	15.1848	18.2678	84.8932	105.481	32.8325	31.2267	0.992674	0.823605	1.30168	1.37855	1.43806	1.05052
ENSMUSG00000020198.7	Ap3d1	25.5261	36.2805	18.6959	12.3015	33.363	34.573	33.8902	41.8411	10.5236	14.4444	62.9917	57.2199	0.7532	0.867103	1.05312	0.851648	0.529642	0.604212
ENSMUSG00000020211.15	Sf3a2	57.3238	49.2255	110.174	27.1711	68.6593	54.2377	25.8953	34.5322	12.0214	20.4214	52.0331	62.2385	2.21367	1.42549	1.55522	1.33052	1.31953	0.871449
ENSMUSG00000020219.6	Timm13	97.377	86.5655	4.68419	67.5114	36.7343	38.5443	25.4114	23.4489	20.815	18.3105	14.0008	14.5863	3.83202	3.69166	5.29304	3.68702	2.62373	2.6425
ENSMUSG00000020220.16	Vps13d	1.5619	1.91555	84.3736	6.28536	2.83961	2.99241	8.50379	17.5745	17.2476	19.5001	6.95253	2.33703	0.183671	0.108996	0.271585	0.322324	0.408428	1.28043
ENSMUSG00000020225.10	Tmbim4	53.1651	47.5869	57.7913	108.394	142.976	154.823	35.9812	41.4333	46.5532	53.5255	81.7623	84.4755	1.47758	1.14852	1.81241	2.02509	1.74868	1.83276
ENSMUSG00000020232.17	Hmg20b	24.9335	16.1325	10.6304	43.7184	28.7723	49.6982	12.978	14.0877	22.4519	22.8919	14.2712	16.0064	1.92121	1.14515	2.57401	1.90978	2.01611	3.10491
ENSMUSG00000020235.16	Fzr1	26.3463	33.9202	24.2578	13.348	55.8265	41.533	21.4713	23.9371	7.01891	9.18286	45.0444	48.8992	1.22705	1.41706	1.51454	1.45357	1.23937	0.84936
ENSMUSG00000020238.14	Ncln	15.6134	3.99797	5.27868	39.0245	23.0514	34.2696	18.655	41.5254	19.0609	37.7251	21.5085	23.2774	0.836953	0.0962779	1.27265	1.03444	1.07174	1.47223
ENSMUSG00000020246.13	Hcfc2	4.24825	6.10675	6.94432	5.68693	62.2822	43.4573	6.8885	9.87407	3.40174	4.29305	66.7025	63.4307	0.616716	0.618463	1.55176	1.32468	0.93373	0.685115
ENSMUSG00000020248.18	Nfyb	16.4299	18.6611	13.6745	5.74208	9.43256	7.15988	19.3456	16.7402	4.1084	4.31983	5.3637	5.30124	0.849283	1.11475	1.69027	1.32924	1.75859	1.3506
ENSMUSG00000020250.9	Txnrd1	12.849	13.114	19.2846	15.7169	13.8485	16.419	17.7251	15.331	7.442	10.86	11.3569	11.7106	0.724903	0.855393	1.83747	1.44723	1.21939	1.40207
ENSMUSG00000020257.12	Wdr82	40.5341	31.7098	23.0784	17.6702	23.9923	31.8488	47.9771	39.1651	9.91484	9.98518	14.9391	13.6496	0.844863	0.809645	1.94503	1.76964	1.60601	2.33331
ENSMUSG00000020260.8	Pofut2	26.35	23.5551	2.00312	25.269	28.4326	34.9997	15.1802	14.9592	16.8185	16.9174	31.2065	31.4867	1.73582	1.57462	1.3722	1.49366	0.91111	1.11157
ENSMUSG00000020261.15	Slc36a1	8.83074	9.19834	21.8628	2.2861	3.00142	2.84497	8.27233	13.6095	1.9556	2.73241	3.1736	7.58782	1.0675	0.675878	1.0243	0.83666	0.945747	0.374938
ENSMUSG00000020265.15	Sumo3	71.9315	73.698	506.312	13.8431	48.0262	48.2103	27.781	41.3756	20.8874	14.2019	33.2743	29.3779	2.58923	1.78119	1.0467	0.974741	1.44334	1.64104
ENSMUSG00000020267.6	Hint1	804.676	656.793	12.2221	370.461	295.386	287.178	171.674	135.204	137.997	119.266	155.202	132.712	4.68722	4.85779	3.66901	3.10618	1.90324	2.16392
ENSMUSG00000020268.13	Lyrm7	3.69842	4.26094	60.0229	13.8266	12.5788	17.7144	10.088	11.4569	16.0717	13.0022	29.7991	33.9875	0.366615	0.37191	0.760474	1.06341	0.422121	0.521202
ENSMUSG00000020277.9	Pfkl	65.253	59.9961	8.32687	68.9937	10.5224	25.1452	40.355	43.91	25.9151	31.9638	5.24533	4.92187	1.61698	1.36634	2.31614	2.1585	2.00606	5.10887
ENSMUSG00000020283.5	Pex13	6.48392	7.36792	6.52462	9.98848	36.6282	26.3776	11.255	9.88221	6.20331	7.23163	51.9249	45.0912	0.576092	0.745574	1.34233	1.38122	0.705409	0.584983
ENSMUSG00000020284.16	1810043G02Rik	16.5724	5.79282	23.3931	5.87324	10.4204	11.9403	12.264	10.6879	2.75404	3.84449	11.8796	13.8584	1.3513	0.541998	2.36911	1.5277	0.877165	0.86159
ENSMUSG00000020288.13	Ahsa2	14.9943	28.1485	11.0098	15.2745	37.8798	27.921	18.7625	21.8272	7.72453	10.3715	27.9556	31.8747	0.799162	1.28961	3.02842	1.47274	1.355	0.875962
ENSMUSG00000020289.15	Nprl3	13.386	11.847	5.77965	10.4484	23.7482	21.3636	12.3634	19.2551	11.3567	10.4937	18.8275	21.0418	1.08271	0.615263	0.969458	0.99568	1.26136	1.0153
ENSMUSG00000020290.14	Xpo1	4.58321	5.49397	2.71341	6.5186	25.0227	19.9641	15.791	18.1846	5.30482	6.62216	25.2631	20.3298	0.290242	0.302122	1.08951	0.984361	0.990487	0.98201
ENSMUSG00000020305.13	Asb3	2.95497	3.49448	108.657	4.81703	17.45	13.918	4.65093	3.80506	1.68998	2.15911	9.74374	7.99579	0.635349	0.918378	1.60559	2.23103	1.7909	1.74067
ENSMUSG00000020307.14	Cdc34	45.8964	32.065	25.2115	79.7102	149.452	145.26	27.0053	22.832	62.8018	57.1706	98.2024	134.265	1.69953	1.40439	1.73015	1.39425	1.52188	1.08188
ENSMUSG00000020308.5	Tpgs1	105.798	60.6589	13.245	21.2855	22.3863	23.5614	32.4885	31.1599	8.03184	8.02001	12.8269	13.6304	3.25649	1.9467	3.13895	2.65404	1.74526	1.72859
ENSMUSG00000020309.6	Chac2	7.93015	7.18122	32.1986	16.7081	4.70522	4.21137	7.12616	6.28666	7.85811	8.41921	2.38578	2.06727	1.11282	1.1423	1.68552	1.98452	1.97219	2.03716
ENSMUSG00000020311.17	Erlec1	16.9696	13.2218	54.3066	30.9938	71.735	70.6971	23.8295	20.8641	19.1568	17.9622	63.3995	53.3732	0.712126	0.633712	1.6808	1.7255	1.13148	1.32458
ENSMUSG00000020315.18	Sptbn1	26.2843	171.636	1218.17	71.2049	18.0275	29.3409	37.486	129.934	45.8677	101.441	18.3204	22.9721	0.701176	1.32095	1.18398	0.701931	0.984013	1.27724
ENSMUSG00000020321.15	Mdh1	404.156	369.474	211.481	1440.46	40.5039	71.0652	282.227	237.116	450.412	568.433	15.9028	16.9346	1.43202	1.5582	2.70457	2.53408	2.54697	4.19645
ENSMUSG00000020326.7	Ccng1	7.15765	5.82426	7.38909	187.26	6.74578	9.15108	29.973	23.8657	222.806	213.076	5.24509	4.25082	0.238803	0.244043	0.949171	0.878841	1.28611	2.15278
ENSMUSG00000020328.10	Nudcd2	1.96133	3.16672	31.4753	8.62421	20.3983	18.7043	8.11049	5.32048	5.02775	4.32137	10.6725	25.15	0.241826	0.595194	1.46966	1.99571	1.91129	0.743712
ENSMUSG00000020329.12	Polrmt	13.5197	18.8144	47.0601	22.2844	27.7918	24.6537	12.1742	22.2438	12.8216	14.203	11.1809	17.3269	1.11052	0.845828	2.45486	1.56899	2.48564	1.42286
ENSMUSG00000020349.4	Ppp2ca	82.7532	80.644	175.918	46.207	21.4735	27.0038	68.3246	61.2368	21.947	23.9256	10.0074	9.10564	1.21118	1.31692	2.14426	1.93128	2.14577	2.96561
ENSMUSG00000020358.17	Hnrnpab	126.122	104.791	6.13375	145.016	270.798	227.129	80.3623	56.4638	58.3062	60.0231	95.4361	90.7443	1.56941	1.85589	3.01715	2.41601	2.83748	2.50296
ENSMUSG00000020359.13	Phykpl	2.70151	1.12978	39.549	4.59085	3.77313	5.38125	3.83611	4.74769	4.32585	3.20455	2.50066	2.28178	0.704232	0.237964	1.41793	1.43261	1.50885	2.35836
ENSMUSG00000020361.13	Hspa4	36.0343	36.6193	5.04115	42.1396	186.721	132.175	58.548	50.8664	27.1603	30.7974	118.174	93.1377	0.615465	0.719912	1.45613	1.36828	1.58005	1.41914
ENSMUSG00000020362.13	Cnot6	7.0128	11.0072	9.1965	4.13023	16.7324	16.4382	12.8924	11.0069	4.29768	3.12253	25.1806	19.625	0.543949	1.00003	1.17299	1.32272	0.664496	0.837615
ENSMUSG00000020366.18	Mapk9	27.8335	4.04124	103.009	4.30363	18.352	12.8769	25.6875	21.5774	5.57053	6.70018	28.432	16.937	1.08354	0.187291	1.65092	0.642316	0.645469	0.760282
ENSMUSG00000020368.15	Canx	97.1595	117.201	184.139	85.2481	139.302	120.441	111.098	101.63	64.8077	64.9273	89.3304	78.1684	0.874541	1.15321	1.58946	1.31298	1.55941	1.54079
ENSMUSG00000020372.15	Rack1	147.221	96.5853	16.1864	141.375	157.926	125.39	98.1108	89.32	176.343	112.897	74.0607	72.4457	1.50056	1.08134	1.04421	1.25225	2.13239	1.73081
ENSMUSG00000020375.9	Rufy1	12.0546	9.24511	43.9519	18.6812	6.07653	7.39569	11.8046	12.1738	9.94148	10.941	3.70677	4.05924	1.02118	0.759426	1.62817	1.70746	1.63931	1.82194
ENSMUSG00000020376.16	Rnf130	18.003	14.2515	11.3701	39.9994	39.1327	70.198	30.597	26.6764	18.4126	21.7417	17.1245	14.7048	0.588393	0.534237	2.38705	1.83975	2.28519	4.77383
ENSMUSG00000020385.16	Clk4	7.93813	12.6899	107.599	14.1772	25.1438	30.2869	26.6565	44.1914	10.1174	21.9046	39.2386	62.895	0.297793	0.287157	1.12382	0.647225	0.640793	0.481548
ENSMUSG00000020386.5	Sar1b	60.0835	55.1576	279.784	134.456	37.2115	61.9042	49.4261	48.7205	52.5501	65.8401	21.1401	17.8675	1.21562	1.13212	2.04756	2.04216	1.76023	3.46463
ENSMUSG00000020390.12	Ube2b	113	103.262	15.4982	292.115	132.539	110.789	114.767	100.772	118.568	145.812	95.7584	102.961	0.984608	1.02471	2.35969	2.00337	1.3841	1.07603
ENSMUSG00000020392.8	Cdkn2aipnl	55.1938	45.4416	5.62753	11.6172	16.3351	14.9605	25.8806	24.5681	6.25995	5.75896	8.7725	9.66684	2.13263	1.84962	2.47577	2.01723	1.86208	1.54761
ENSMUSG00000020397.15	Med7	8.30455	6.62673	281.588	7.57752	22.3633	18.3907	7.53363	5.77745	2.548	3.92508	28.3506	17.7416	1.10233	1.147	2.20861	1.93054	0.788813	1.03659
ENSMUSG00000020402.11	Vdac1	195.122	188.476	17.3783	509.282	32.0485	73.8377	210.602	189.92	271.174	318.24	15.6163	15.0936	0.926498	0.992399	1.0384	1.60031	2.05225	4.89197
ENSMUSG00000020409.10	Slu7	40.8368	38.7422	1.93759	12.9923	44.1323	29.3749	24.0695	20.8326	8.63487	9.10962	24.1269	22.4863	1.69662	1.85969	2.01258	1.42622	1.82918	1.30635
ENSMUSG00000020412.16	Ascc2	2.40274	3.54668	217.64	4.70868	26.3805	24.6117	6.18218	8.31516	3.93164	4.78631	48.9591	41.36	0.388656	0.426531	0.492819	0.98378	0.538826	0.595061
ENSMUSG00000020415.16	Pttg1	101.361	148.784	2.6377	204.846	163.053	140.689	28.0857	28.805	69.9906	61.4107	56.8127	67.3483	3.60901	5.16521	3.10956	3.33567	2.87001	2.08897
ENSMUSG00000020422.13	Tns3	13.0614	10.4186	13.1104	2.29843	4.29497	7.14247	19.6474	16.6548	1.77566	3.37015	5.91151	3.32944	0.664789	0.625565	1.48548	0.681996	0.726544	2.14525
ENSMUSG00000020423.6	Btg2	4.52924	8.71334	47.9402	25.6716	2.67143	4.88821	5.56653	5.32632	7.95946	9.37848	1.52194	2.16834	0.813656	1.6359	1.64714	2.73729	1.75529	2.25435
ENSMUSG00000020427.11	Igfbp3	14.7225	18.0112	7.51858	32.6322	4.14719	7.01591	7.10532	8.02856	15.7182	12.3635	1.67895	1.61069	2.07203	2.24339	3.04997	2.63939	2.4701	4.35583
ENSMUSG00000020430.12	Pes1	8.63729	13.5161	29.252	11.7361	34.5744	28.3051	11.3555	10.8956	8.29994	8.82599	21.848	20.314	0.760628	1.24052	0.905858	1.32972	1.58249	1.39338
ENSMUSG00000020432.12	Tcn2	13.8328	3.34445	171.207	34.8427	30.233	38.9073	14.9018	15.6461	21.6559	24.1264	10.7292	12.8478	0.92826	0.213757	1.35076	1.44418	2.81784	3.02832
ENSMUSG00000020440.13	Arf5	409.739	349.496	22.9111	138.536	69.9131	89.7265	103.085	87.171	52.5972	50.4221	38.9404	38.5121	3.97476	4.00932	3.25505	2.74752	1.79539	2.32982
ENSMUSG00000020441.6	2310033P09Rik	74.0473	60.6851	86.2781	9.43261	23.4984	17.3664	9.36733	8.90276	4.13582	3.73832	8.41776	6.37922	7.90485	6.81644	5.53968	2.52322	2.79153	2.72234
ENSMUSG00000020444.19	Guk1	82.9865	73.9045	13.6966	55.9317	52.5618	41.1583	54.6179	53.0061	42.3815	37.5917	34.7553	41.5238	1.5194	1.39426	2.03575	1.48787	1.51234	0.991199
ENSMUSG00000020448.16	Rnf185	18.5876	18.7547	9.68093	15.9339	28.3162	37.1742	14.4826	13.1948	6.36212	7.45138	17.6749	19.5476	1.28345	1.42137	2.15284	2.13839	1.60205	1.90173
ENSMUSG00000020451.17	Limk2	29.4599	31.367	15.9495	9.59971	11.2024	12.8313	37.4608	50.0674	7.48412	9.34174	17.5709	17.6402	0.786419	0.626496	1.29353	1.02762	0.637552	0.727389
ENSMUSG00000020454.17	Eif4enif1	13.9364	8.23177	577.531	18.9667	49.6632	29.8113	30.8432	34.8945	19.0869	29.2027	41.9105	34.796	0.451849	0.235904	0.835624	0.649484	1.18498	0.856745
ENSMUSG00000020456.17	Ogdh	53.0866	64.2408	62.7485	779.112	57.0787	62.8999	77.9115	81.7218	409.003	553.238	57.0716	56.4497	0.681371	0.786091	1.41205	1.40828	1.00012	1.11427
ENSMUSG00000020457.13	Drg1	98.8901	97.7573	26.3232	48.2254	99.4098	104.65	42.6206	43.6068	20.1631	22.2388	81.1445	83.3988	2.32024	2.24179	3.11205	2.16852	1.2251	1.25481
ENSMUSG00000020458.16	Rtn4	64.8014	152.495	17.8388	22.8402	35.6475	36.7508	126.329	97.8824	16.3232	16.4517	16.478	17.706	0.512959	1.55794	1.61262	1.38832	2.16334	2.07561
ENSMUSG00000020459.14	Mtif2	6.23696	7.38263	15.789	18.7286	19.3038	19.0934	10.7849	14.0464	9.92464	11.543	14.3232	11.4176	0.578306	0.525589	1.79743	1.6225	1.34773	1.67227
ENSMUSG00000020462.14	Cfap36	114.233	115.357	4.11018	12.9293	510.439	265.648	58.7041	46.5877	5.7655	7.32337	314.809	275.263	1.94591	2.47612	2.73854	1.76548	1.62143	0.96507
ENSMUSG00000020463.15	Smek2	5.73528	7.69347	8.36063	6.36937	34.0826	28.4749	14.2143	12.5456	3.81367	4.53078	61.9222	26.2545	0.403487	0.613239	1.07775	1.4058	0.550411	1.08457
ENSMUSG00000020464.15	Pnpt1	2.89897	4.45905	8.61022	10.149	11.1581	9.37791	6.9342	9.00818	5.58141	10.8154	9.32305	7.44086	0.418068	0.495	1.49794	0.938381	1.19683	1.26033
ENSMUSG00000020467.15	Efemp1	4.61825	2.79216	16.6732	10.3563	11.5554	23.8318	8.17744	6.54273	4.12343	2.13867	4.91965	3.91799	0.564755	0.426758	2.08812	4.84238	2.34883	6.08264
ENSMUSG00000020471.11	Pold2	15.4063	9.29588	5.1764	22.1375	26.5813	22.1311	10.0194	11.0324	10.4538	14.1162	22.0823	23.191	1.53766	0.842595	1.59493	1.56823	1.20373	0.954298
ENSMUSG00000020472.14	Zkscan17	2.00196	2.68343	17.1181	6.52551	41.7548	31.6928	3.00964	4.12024	4.08853	4.95868	75.8006	60.0869	0.665182	0.651281	1.26608	1.31598	0.550851	0.52745
ENSMUSG00000020476.14	Dbnl	45.0534	22.528	59.7489	22.866	27.0742	26.9858	28.4517	28.8429	10.0923	10.3406	14.1123	12.403	1.5835	0.78106	1.69616	2.21128	1.91848	2.17574
ENSMUSG00000020477.10	Mrps24	37.6572	19.0117	6.52031	71.4781	11.4295	16.4443	21.0833	19.0703	39.0513	35.5513	7.54351	8.3491	1.78612	0.996926	1.53001	2.01056	1.51514	1.96958
ENSMUSG00000020482.4	Ccdc117	3.56265	2.06155	208.226	6.54598	33.2772	26.2323	5.92531	4.55171	5.27999	3.93435	39.2811	35.7188	0.60126	0.452918	1.23491	1.66381	0.847155	0.734411
ENSMUSG00000020483.14	Dynll2	324.938	360.23	23.5128	192.468	105.274	104.709	223.556	152.649	104.321	90.073	69.8604	46.9749	1.45349	2.35986	1.99602	2.1368	1.50692	2.22904
ENSMUSG00000020486.18	Sept4	142.525	148.301	143.646	20.6784	37.659	40.6538	150.795	141.824	9.66791	15.759	81.6693	118.923	0.94516	1.04567	2.43204	1.31216	0.461115	0.34185
ENSMUSG00000020496.8	Rnf187	395.253	492.981	30.5658	144.329	159.754	145.331	211.4	173.299	57.496	59.8205	121.949	111.618	1.86969	2.84468	2.49836	2.4127	1.31001	1.30204
ENSMUSG00000020515.13	Cnot8	32.0088	40.79	7.98803	10.2098	21.6857	11.1465	24.1944	22.103	13.0779	12.9352	10.1778	9.82646	1.32299	1.84545	2.33721	0.7893	2.13068	1.13434
ENSMUSG00000020516.15	Rps6kb1	5.7587	6.66946	39.4878	7.53543	4.55084	6.67331	13.8082	13.1228	6.36414	6.12364	6.54724	5.55682	0.417051	0.508233	1.25516	1.23055	0.695077	1.20092
ENSMUSG00000020519.5	Sap30l	22.654	18.0518	6.25558	29.3659	6.60336	6.83891	16.6789	15.2362	13.9836	16.4392	3.15646	2.60785	1.35825	1.1848	2.82386	1.78634	2.09202	2.62243
ENSMUSG00000020521.7	Rnft1	2.28595	2.60413	3.45285	6.65601	20.3256	16.1334	5.02046	6.72393	3.93703	3.80924	17.4276	19.6265	0.455328	0.387292	1.58891	1.74733	1.16629	0.82202
ENSMUSG00000020522.13	Mfap3	6.43201	6.82847	25.6284	3.5408	8.75224	16.372	7.92149	7.6563	2.47715	2.98877	9.62414	7.4127	0.81197	0.891877	1.39388	1.1847	0.909404	2.20865
ENSMUSG00000020523.14	Fam114a2	26.4266	33.6166	4.58863	21.8869	23.7384	23.0433	14.0864	14.2347	12.7347	16.7192	14.4011	14.0513	1.87604	2.36159	2.01248	1.30909	1.64837	1.63994
ENSMUSG00000020525.17	Ppm1d	6.53873	7.85708	31.6203	5.47815	232.685	240.714	9.73805	10.2238	3.00138	4.12579	165.545	190.295	0.671462	0.768505	1.52884	1.32778	1.40557	1.26495
ENSMUSG00000020530.14	Ggnbp2	59.588	134.59	10.4594	23.2019	277.652	210.832	35.1255	28.783	14.1718	22.1432	234.962	211.523	1.69643	4.67602	2.23121	1.04781	1.18169	0.996733
ENSMUSG00000020537.9	Drg2	41.3473	28.2409	9.91468	15.6063	29.2028	27.6731	33.1159	37.8015	10.878	14.1499	23.4588	24.0651	1.24856	0.747083	0.961523	1.10292	1.24485	1.14993
ENSMUSG00000020538.15	Srebf1	9.55772	12.583	7.92551	14.4916	5.77489	15.9827	10.7922	17.6738	7.28753	12.6627	6.42501	10.3559	0.885616	0.711955	1.3605	1.14443	0.898814	1.54335
ENSMUSG00000020541.12	Tom1l1	4.95673	3.49145	157.9	9.35733	7.67502	9.72533	9.26872	7.91213	5.32981	7.48656	6.26941	6.5756	0.534781	0.441278	1.48702	1.24988	1.2242	1.479
ENSMUSG00000020547.4	Bzw2	28.4865	29.7057	8.79764	163.058	4.66938	8.84492	16.0822	16.649	52.1844	55.2699	1.84493	1.85555	1.77131	1.78424	3.02581	2.95022	2.53093	4.76675
ENSMUSG00000020549.14	Elac2	6.60214	3.34842	5.91392	13.3697	20.4996	13.9739	16.2084	13.6985	8.85196	8.4974	16.8649	16.0159	0.407329	0.244437	0.993863	1.57339	1.21552	0.8725
ENSMUSG00000020561.7	Twistnb	13.6506	18.0686	6.4313	3.91087	6.63795	6.22164	4.7149	3.14113	1.2459	2.19371	3.66346	3.15072	2.89521	5.75225	4.74672	1.78277	1.81193	1.97467
ENSMUSG00000020564.16	Atxn7l1	16.8415	10.3423	33.8989	6.8118	13.8559	10.9051	17.8862	14.5645	7.91774	6.68836	51.0277	48.7055	0.94159	0.710102	0.812265	1.01846	0.271537	0.223899
ENSMUSG00000020570.14	Sypl	5.43871	4.0142	73.4192	29.8554	49.2359	34.6794	18.353	17.0645	24.7055	21.3387	40.5427	42.9265	0.296339	0.235237	1.37212	1.39912	1.21442	0.80788
ENSMUSG00000020571.12	Pdia6	58.4758	52.7062	44.0739	65.844	217.685	169.222	61.7772	52.8051	31.2179	34.1002	90.2359	78.2356	0.946559	0.998128	2.35183	1.9309	2.4124	2.16298
ENSMUSG00000020572.7	Nampt	4.15637	5.58437	13.4415	69.6106	12.7269	17.7571	11.9338	12.7376	35.5857	50.0067	8.85329	6.92719	0.348287	0.438417	1.23853	1.39202	1.43753	2.56339
ENSMUSG00000020580.9	Rock2	23.3121	51.7876	234.012	15.2872	6.55047	12.626	31.521	29.4903	10.4256	10.6465	6.46285	3.90123	0.739572	1.75609	1.28928	1.4359	1.01356	3.23641
ENSMUSG00000020585.4	Laptm4a	197.572	121.02	8.11572	321.349	262.822	325.2	120.557	125.3	162.667	187.918	189.55	227.51	1.63882	0.965843	1.4386	1.71005	1.38656	1.42939
ENSMUSG00000020590.15	Snx13	4.46937	5.54484	21.7066	10.6617	7.09792	9.13063	15.1627	11.9318	8.7666	8.57158	13.1201	10.6518	0.294761	0.46471	0.925755	1.24385	0.540994	0.857196
ENSMUSG00000020594.14	Pum2	26.6601	41.4109	10.6885	24.9356	18.5908	21.1383	37.5839	32.706	20.8532	15.3023	23.9088	14.4967	0.709349	1.26616	1.04092	1.62953	0.777569	1.45815
ENSMUSG00000020608.6	Smc6	6.99931	9.71691	30.2302	10.1313	55.0084	43.1066	8.62777	8.33543	6.87178	7.1321	63.9251	42.8648	0.811254	1.16574	1.55541	1.42052	0.860513	1.00564
ENSMUSG00000020610.16	Amz2	17.5588	23.0016	7.31964	28.3564	81.7187	93.1672	21.728	19.3935	26.3871	28.1303	166.484	169.962	0.80812	1.18605	1.14564	1.00804	0.490851	0.548164
ENSMUSG00000020611.14	Gna13	5.19911	5.13081	180.944	6.38738	12.3722	14.835	9.96252	9.37671	5.17547	4.45788	14.6353	13.676	0.521867	0.547186	1.4143	1.43283	0.845367	1.08475
ENSMUSG00000020612.16	Prkar1a	209.267	255.085	2.43454	204.634	149.348	165.355	236.866	211.618	90.2568	118.017	87.9294	82.7129	0.883485	1.2054	2.00477	1.73393	1.6985	1.99915
ENSMUSG00000020614.13	Fam20a	9.69216	5.86757	72.5957	2.22848	20.7102	18.0198	13.7155	13.616	2.86174	1.57184	30.7959	25.2125	0.706656	0.430933	0.85072	1.41775	0.672499	0.714717
ENSMUSG00000020621.5	Rdh14	27.9037	23.2848	25.2795	54.0152	15.88	17.1346	18.6328	15.4267	23.2343	19.1326	11.0043	9.18159	1.49756	1.50938	3.12451	2.8232	1.44307	1.86619
ENSMUSG00000020629.12	Adi1	26.8379	17.464	8.94295	36.4659	12.8604	19.6263	24.1241	23.7752	15.2606	20.1846	5.77078	5.96725	1.1125	0.734547	1.65652	1.80662	2.22854	3.28901
ENSMUSG00000020630.8	Rnaseh1	6.84505	3.99741	5.88158	8.14619	11.9428	9.07482	5.36912	5.03568	2.83095	3.22732	5.51361	6.42689	1.27489	0.793817	3.159	2.52413	2.16606	1.41201
ENSMUSG00000020634.12	Ubxn2a	7.4161	3.72732	2.47164	7.89082	3.35278	2.69199	25.2014	16.0192	12.5291	14.0399	4.75774	2.24937	0.294274	0.232679	0.469432	0.56203	0.7047	1.19677
ENSMUSG00000020640.9	Itsn2	2.3769	3.2298	15.2393	2.23771	4.9414	4.89588	5.86562	6.32083	3.15763	2.76909	9.88242	11.5747	0.405225	0.510977	0.78275	0.808103	0.500019	0.422982
ENSMUSG00000020644.8	Id2	162.233	125.068	5.13548	8.02725	7.87171	15.0892	104.712	101.661	7.49862	5.09768	4.43936	4.30523	1.54933	1.23025	2.03228	1.57468	1.77317	3.50486
ENSMUSG00000020647.9	Ncoa1	22.5594	22.9029	3.29348	3.89389	3.85568	4.59684	19.6578	20.1636	2.6405	3.78079	6.45848	5.11409	1.1476	1.13585	1.94489	1.02991	0.596995	0.898857
ENSMUSG00000020653.11	Klf11	1.28873	2.22351	2.6281	5.74779	4.16505	5.02114	1.55601	2.37837	2.88835	3.07641	2.05172	1.48047	0.828227	0.934889	1.14026	1.86834	2.03003	3.39158
ENSMUSG00000020659.15	Cbll1	5.40837	7.24519	1.90397	3.43574	17.5333	12.411	8.50351	8.10813	2.63576	2.53157	20.5376	26.32	0.636016	0.89357	0.997094	1.35716	0.853715	0.471541
ENSMUSG00000020661.15	Dnmt3a	4.20157	6.32276	154.527	2.73793	4.82879	3.02921	8.16301	13.1963	2.0981	3.31947	2.20417	3.11516	0.514708	0.479131	0.907473	0.82481	2.19075	0.97241
ENSMUSG00000020664.9	Dld	28.4868	35.9944	35.5006	221.637	76.0614	76.0037	47.4255	46.7925	110.563	137.16	45.916	39.0104	0.600664	0.769235	1.39764	1.61589	1.65653	1.94829
ENSMUSG00000020671.8	Rab10	24.211	22.7369	4.99822	52.9771	29.4204	39.796	57.3789	55.8475	33.8933	42.761	23.868	21.1546	0.421949	0.407125	1.04742	1.23891	1.23263	1.8812
ENSMUSG00000020677.7	Ddx52	7.37367	8.48884	18.4685	5.73793	18.0614	13.5463	8.33117	9.68632	3.68766	5.24611	14.908	12.6176	0.88507	0.876374	1.35539	1.09375	1.21152	1.07361
ENSMUSG00000020680.15	Taf15	32.9224	37.3501	1.55035	15.0345	61.2277	38.4173	18.0958	15.4658	9.40811	9.46577	31.8227	31.0468	1.81934	2.41501	1.96304	1.5883	1.92403	1.2374
ENSMUSG00000020687.13	Cdc27	5.56294	6.35297	5.09276	3.31813	22.2276	21.2321	11.2752	12.0378	2.66939	2.32516	49.6293	39.8231	0.493377	0.52775	0.580787	1.42705	0.447871	0.53316
ENSMUSG00000020691.13	Mettl2	5.7904	1.89424	7.75424	6.60259	16.2949	18.9674	10.5253	9.96561	3.21852	5.49417	12.9734	14.7009	0.550142	0.190078	1.58233	1.20174	1.25602	1.29021
ENSMUSG00000020694.16	Tlk2	8.53978	8.33025	9.96247	13.2726	82.9153	64.7894	18.8701	17.5301	9.86698	7.96175	102.268	80.7094	0.452556	0.475196	0.785878	1.66704	0.810767	0.80275
ENSMUSG00000020705.6	Ddx42	17.7219	20.8819	14.1076	11.432	36.9568	33.5905	21.9224	22.7131	5.63027	9.49696	23.6522	19.977	0.808391	0.919376	1.76945	1.20375	1.56251	1.68146
ENSMUSG00000020706.13	Ftsj3	9.75866	6.0753	128.833	12.2664	37.8426	33.9851	10.1412	12.3422	7.99375	8.0161	26.5083	24.1084	0.962277	0.492237	1.76483	1.53022	1.42758	1.40968
ENSMUSG00000020708.12	Psmc5	224.72	319.739	2.29788	130.45	161.217	157.535	110.28	108.346	46.2265	45.6687	67.0288	76.2682	2.03773	2.95108	2.787	2.85644	2.40519	2.06554
ENSMUSG00000020716.15	Nf1	4.30383	2.992	50.6243	2.67388	9.56211	10.4811	12.1391	14.5916	1.34213	2.77094	25.0545	15.2755	0.354542	0.20505	1.71212	0.964971	0.381652	0.686138
ENSMUSG00000020717.19	Pecam1	6.38841	10.576	37.8602	53.747	1.83191	5.37066	4.56411	13.3907	36.8671	45.7356	1.00357	1.39354	1.39971	0.789799	1.37316	1.17517	1.8254	3.85398
ENSMUSG00000020719.14	Ddx5	183.448	297.39	96.0051	49.9476	249.128	177.952	159.451	184.006	47.7936	71.9222	273.177	222.224	1.15049	1.6162	0.79216	0.694467	0.911966	0.800776
ENSMUSG00000020720.13	Psmd12	57.4171	40.5745	1.98243	84.5957	115.703	88.8805	42.7061	38.0264	41.1618	43.2178	55.5903	50.5054	1.34447	1.06701	2.33238	1.95743	2.08135	1.75982
ENSMUSG00000020721.16	Helz	4.62226	10.6627	3.22791	2.26191	7.36172	11.8977	4.62432	5.05334	1.38676	2.64248	10.3502	9.42092	0.999553	2.11002	1.42954	0.85598	0.711266	1.2629
ENSMUSG00000020733.3	Slc9a3r1	22.3043	16.7374	29.3736	5.80916	20.1988	24.4424	21.2801	23.5745	2.29703	2.7093	10.8249	17.1034	1.04813	0.70998	1.40526	2.14415	1.86596	1.4291
ENSMUSG00000020736.12	Nt5c	116.014	78.7093	104.842	17.1136	48.1855	64.2048	28.9286	28.3269	7.8554	6.10003	25.7101	24.6553	4.01034	2.77861	3.73929	2.8055	1.87418	2.60409
ENSMUSG00000020737.12	Hn1	68.8006	64.2182	12.8299	111.165	167.561	238.929	34.4726	25.4899	36.468	26.5654	150.64	198.972	1.9958	2.51936	2.87489	4.18458	1.11233	1.20082
ENSMUSG00000020739.11	Nup85	13.9274	34.7393	41.7457	12.5462	36.6589	28.7169	14.7087	23.6012	7.38744	7.13364	20.2611	23.1851	0.946887	1.47193	1.73671	1.75873	1.80932	1.23859
ENSMUSG00000020741.17	Cluh	5.63089	8.42261	40.11	58.1942	19.0433	19.8714	15.3111	21.4466	39.4856	57.002	27.3005	18.7804	0.367766	0.392725	1.05724	1.02092	0.697545	1.05809
ENSMUSG00000020743.15	Mif4gd	16.5452	18.4081	15.0213	40.4431	296.626	143.733	9.78979	13.8145	17.7205	24.6727	164.567	127.754	1.69004	1.33252	2.26349	1.63918	1.80246	1.12508
ENSMUSG00000020744.13	Slc25a19	20.375	19.4559	34.6803	15.1338	14.3625	12.2373	19.6438	23.4943	10.9992	21.0126	17.0674	16.8476	1.03722	0.828113	1.36567	0.720221	0.841518	0.72635
ENSMUSG00000020745.15	Pafah1b1	46.353	22.9268	5.63713	39.3017	45.9032	48.8695	79.1643	17.1404	20.4857	22.3359	49.978	47.233	0.585529	1.33759	1.6929	1.75957	0.918469	1.03465
ENSMUSG00000020755.9	Sap30bp	17.2933	10.9547	14.2391	6.19728	11.9385	12.329	13.2821	12.0507	3.52975	3.43473	10.373	11.2089	1.302	0.909045	1.59703	1.8043	1.15092	1.09993
ENSMUSG00000020766.4	Galk1	11.8139	11.2865	3.3752	13.8654	28.6456	29.3861	4.59488	5.21104	2.93363	4.29813	12.1316	12.4628	2.57109	2.16589	4.85374	3.22591	2.36124	2.35789
ENSMUSG00000020770.13	Unk	4.65382	4.79631	20.8639	3.30667	10.6002	12.3853	13.5537	10.0776	2.24964	5.16464	15.4719	17.6572	0.343362	0.475939	1.50033	0.640251	0.685128	0.701433
ENSMUSG00000020773.11	Trim47	3.41927	1.74646	71.0778	17.0164	14.2736	25.8665	1.77666	2.33921	7.63858	10.9891	4.91615	6.37911	1.92455	0.746605	2.73138	1.54848	2.90341	4.05488
ENSMUSG00000020775.13	Mrpl38	52.0349	34.5825	4.31675	68.1887	89.9867	55.0656	34.6028	37.5346	36.0284	36.6084	56.1742	61.099	1.50378	0.921348	1.97283	1.86265	1.60192	0.901251
ENSMUSG00000020776.18	Fbf1	22.3726	25.8619	60.0342	4.09484	28.4705	18.7344	17.9519	18.7471	2.0078	3.80505	31.4329	25.8625	1.24625	1.37951	2.14999	1.07616	0.905755	0.724384
ENSMUSG00000020777.16	Acox1	19.5308	14.089	17.9323	74.6795	15.8468	23.048	49.1634	52.7331	51.7676	76.1407	11.3127	14.492	0.397263	0.267176	1.15969	0.980809	1.40079	1.5904
ENSMUSG00000020778.12	Ten1	48.6173	52.6125	33.6564	15.4885	11.2548	12.6652	15.9066	14.848	4.61485	4.08598	7.14913	7.54266	3.05643	3.5434	3.88579	3.79063	1.57429	1.67914
ENSMUSG00000020780.15	Srp68	44.5474	34.0078	6.07702	36.9299	61.2138	47.6572	32.1997	33.137	23.0149	24.4661	44.9575	40.0142	1.38347	1.02628	1.46237	1.50943	1.36159	1.19101
ENSMUSG00000020781.14	Tsen54	3.27616	2.50674	24.5238	6.21691	5.55898	4.88517	3.46958	5.57009	4.07062	4.28669	4.10857	4.493	0.944251	0.450035	1.4929	1.45028	1.35302	1.08729
ENSMUSG00000020792.15	Exoc7	35.3234	41.3604	20.5394	17.1247	33.155	24.2449	26.7196	24.148	8.81102	12.4335	23.0374	22.2932	1.322	1.71279	2.78331	1.37731	1.43918	1.08755
ENSMUSG00000020794.13	Ube2g1	18.4456	17.1387	24.6449	24.2245	17.523	21.1531	26.5361	20.2421	20.6946	26.8594	12.7517	9.24728	0.695115	0.846687	0.9925	0.901901	1.37418	2.28749
ENSMUSG00000020801.8	Med31	34.0706	35.9493	83.4027	15.0833	40.0435	34.5269	11.7043	9.20976	5.7549	4.60618	17.023	21.1103	2.91095	3.90339	4.28242	3.27457	2.35231	1.63555
ENSMUSG00000020803.3	Txndc17	48.1555	39.8421	45.815	63.3518	26.9052	37.8045	29.2824	23.6572	33.8742	26.3617	15.4199	12.0261	1.64452	1.68414	2.46213	2.40317	1.74483	3.14354
ENSMUSG00000020810.5	Cygb	63.3692	59.6971	18.1584	42.4	6.25062	15.3056	39.8743	37.0776	22.6663	23.5256	2.57932	2.49183	1.58923	1.61006	2.02128	1.80229	2.42336	6.14231
ENSMUSG00000020814.13	Mxra7	12.8932	12.9978	9.73265	12.6872	12.9965	21.146	10.4374	10.0306	9.71336	7.17833	6.15515	9.02637	1.23529	1.29582	1.86942	1.76743	2.11148	2.34269
ENSMUSG00000020817.16	Rabep1	21.3814	17.4771	6.2028	9.34518	11.7502	10.6632	26.0048	19.6481	10.1245	6.79014	13.2033	10.4582	0.82221	0.889509	0.961298	1.37629	0.889949	1.01961
ENSMUSG00000020818.16	Mfsd11	3.71937	4.14342	74.2143	9.79403	29.2204	36.0312	9.5769	11.5442	5.48107	7.90563	44.5574	45.3306	0.388369	0.358919	1.13168	1.23887	0.655792	0.794854
ENSMUSG00000020821.17	Kif1c	7.61272	7.08668	14.2827	112.783	7.93165	12.7514	16.6877	17.55	67.9208	85.1615	4.81138	5.0349	0.456187	0.403799	1.09266	1.32434	1.64852	2.5326
ENSMUSG00000020823.16	Sec14l1	36.9203	29.8578	17.7223	30.5375	37.7546	53.9087	57.709	75.4914	18.4027	34.4608	68.0371	103.017	0.639767	0.395513	0.776119	0.886152	0.554912	0.5233
ENSMUSG00000020831.18	0610010K14Rik	42.2745	37.1492	14.831	20.332	24.664	22.6553	15.7898	20.7383	9.15523	11.646	7.9893	12.2182	2.67733	1.79133	1.93576	1.74584	3.08713	1.85424
ENSMUSG00000020832.14	Eral1	15.6614	9.75667	3.95495	15.9055	21.3259	16.475	10.8489	12.2415	8.67555	10.7982	10.3234	10.5877	1.4436	0.797019	1.70952	1.47297	2.06578	1.55605
ENSMUSG00000020834.17	Dhrs13	4.78396	6.05674	14.7615	4.25486	5.21757	6.92001	3.7682	4.55933	1.13098	1.59112	3.60742	3.00622	1.26956	1.32843	3.49693	2.67413	1.44634	2.30189
ENSMUSG00000020840.10	Blmh	17.7147	23.6044	10.158	16.535	18.2017	25.5428	18.3325	23.1144	6.97226	9.82585	7.88572	9.91671	0.966303	1.0212	2.11718	1.6828	2.30819	2.57574
ENSMUSG00000020841.5	Cpd	6.31378	10.2305	14.6775	10.1775	7.8176	8.96862	13.4949	13.0438	8.39888	7.24819	10.0556	6.84108	0.467863	0.784324	1.20945	1.40415	0.777439	1.31099
ENSMUSG00000020843.15	Timm22	5.86893	6.2784	329.051	6.54367	7.34034	7.26331	4.55804	3.5744	4.73456	5.56063	5.81294	3.45179	1.2876	1.75649	3.10007	1.17679	1.26276	2.10421
ENSMUSG00000020849.13	Ywhae	751.631	956.327	6.29945	387.303	565.327	492.586	446.339	389.645	149.639	181.412	230.368	227.34	1.68399	2.45435	2.19897	2.13494	2.45402	2.16673
ENSMUSG00000020850.14	Prpf8	7.7271	6.91112	13.562	10.2511	26.8852	20.0952	20.8502	38.5269	10.3969	23.0398	42.6478	33.1343	0.370601	0.179384	0.605898	0.444931	0.6304	0.606477
ENSMUSG00000020859.16	Spag9	28.073	40.3217	42.1966	23.498	16.7475	20.1901	63.0749	60.1853	16.3165	18.0074	22.9052	20.506	0.445074	0.66996	0.831183	1.30491	0.731167	0.984597
ENSMUSG00000020863.15	Luc7l3	100.615	139.698	56.6481	24.9856	56.5601	30.0845	44.1958	42.6526	12.1364	16.8092	22.4653	24.4845	2.27658	3.27526	3.47688	1.48643	2.51767	1.22872
ENSMUSG00000020864.13	Ankrd40	34.8421	33.722	3.06226	54.465	22.3314	20.4369	44.125	47.5832	53.7145	51.0634	23.5193	25.7986	0.789624	0.708696	1.05462	1.06662	0.949492	0.79217
ENSMUSG00000020868.15	Xylt2	6.58429	10.6624	17.0618	4.80065	2.41232	6.86684	10.1299	9.92936	2.95321	4.92367	2.31787	2.66378	0.649989	1.07382	1.03693	0.975015	1.04075	2.57785
ENSMUSG00000020869.8	Lrrc59	36.392	10.7832	29.2085	13.2122	50.8864	32.3087	41.1786	34.3815	11.8206	12.292	64.2329	55.308	0.883761	0.313635	1.44339	1.07486	0.792217	0.58416
ENSMUSG00000020873.13	Slc35b1	35.7862	23.4549	19.4917	28.408	33.6022	31.8491	33.359	38.0457	16.9476	20.1663	24.9379	27.0188	1.07276	0.616494	1.72346	1.40869	1.34743	1.17877
ENSMUSG00000020877.11	Scrn2	6.5251	4.96351	2.87327	20.2327	9.7841	18.5237	3.16696	3.45112	5.20338	5.56423	4.38052	4.07262	2.06037	1.43823	3.74596	3.63622	2.23355	4.54835
ENSMUSG00000020883.18	Fbxl20	3.8628	4.51246	27.2196	3.93129	5.08496	5.87438	7.74075	8.99643	3.03819	3.95286	5.59867	6.86258	0.499022	0.501584	0.945718	0.994544	0.908244	0.856001
ENSMUSG00000020889.11	Nr1d1	78.7685	80.3945	7.99686	40.4004	10.0772	16.2796	53.403	58.5613	34.2315	34.2162	10.4882	13.9473	1.47498	1.37283	0.795161	1.18074	0.960809	1.16722
ENSMUSG00000020893.17	Per1	8.57209	11.7806	76.404	8.11258	19.1341	27.6342	19.9725	23.7526	9.65144	19.9362	27.907	37.303	0.429194	0.495972	0.828567	0.406927	0.68564	0.740803
ENSMUSG00000020894.16	Vamp2	1059.15	994.143	7.49134	63.4594	32.5193	30.9629	851.704	697.601	38.5533	57.1325	27.4384	31.6907	1.24356	1.42509	1.98177	1.11074	1.18518	0.977036
ENSMUSG00000020895.14	Tmem107	12.2645	6.75877	8.11423	5.81903	35.6544	21.3377	8.10777	8.1843	7.00469	3.04936	34.4796	40.0474	1.51268	0.825822	1.06947	1.90828	1.03407	0.532811
ENSMUSG00000020898.18	Ctc1	11.1724	16.5375	1.57142	16.8389	26.4897	47.4475	10.2269	26.1969	6.06333	7.61171	18.1025	29.8508	1.09245	0.631276	1.33825	2.21223	1.46332	1.58949
ENSMUSG00000020900.15	Myh10	16.3741	45.7919	7.54033	2.73066	48.9523	17.2546	39.4075	46.7131	1.53086	4.2851	26.1765	21.4375	0.415507	0.980279	1.02649	0.637244	1.87008	0.80488
ENSMUSG00000020903.13	Stx8	13.9603	11.5333	5.66394	9.2568	15.1678	13.4568	6.43886	6.71417	3.68304	3.39874	10.8492	10.1367	2.16813	1.71775	2.04731	2.7236	1.39806	1.32754
ENSMUSG00000020910.16	Adprm	5.10026	6.9319	10.1479	5.30436	6.36351	6.79429	8.94205	9.38308	4.14541	5.17837	4.63389	5.32763	0.570368	0.738766	1.36632	1.02433	1.37326	1.27529
ENSMUSG00000020917.17	Acly	29.2051	13.071	7.72107	11.1066	39.2329	42.1373	42.4428	44.6464	12.754	12.5899	21.4977	19.0974	0.688104	0.292768	0.795659	0.882182	1.82498	2.20644
ENSMUSG00000020918.14	Kat2a	23.0611	13.254	13.4787	8.19321	21.0556	17.184	24.9027	29.0567	5.98677	8.58857	15.679	16.6693	0.926045	0.456145	1.28969	0.953967	1.34292	1.03088
ENSMUSG00000020921.6	Tmem101	27.1473	36.1921	13.6377	13.3229	17.1755	14.3748	10.905	7.94866	6.54555	5.73934	4.93204	6.1479	2.48944	4.55323	2.05921	2.32134	3.48243	2.33816
ENSMUSG00000020922.11	Lsm12	27.1564	21.5155	10.1398	17.5178	31.301	29.0181	21.1789	16.6676	13.1973	11.8345	32.3395	38.6037	1.28224	1.29086	1.03337	1.48023	0.967888	0.751692
ENSMUSG00000020923.17	Ubtf	15.8211	10.7929	11.688	18.8324	23.3844	50.6734	36.3859	31.2606	9.48248	18.0945	15.9008	9.08794	0.434813	0.345257	1.06932	1.04078	1.47065	5.57589
ENSMUSG00000020925.16	Ccdc43	16.0177	14.1378	22.87	13.4499	10.9681	15.0761	14.3114	12.4437	8.29969	7.36305	8.16751	9.85159	1.11923	1.13614	1.40824	1.82667	1.3429	1.53032
ENSMUSG00000020929.14	Eftud2	37.2553	33.9432	49.2996	29.7977	58.2848	64.2539	41.1507	54.7051	20.0701	30.7774	58.1305	56.5324	0.905337	0.620475	1.13951	0.968167	1.00265	1.13658
ENSMUSG00000020935.8	Dcakd	49.7321	60.4937	30.0751	61.3176	33.3031	40.2077	28.5134	26.6449	31.0367	36.6437	16.6834	17.2409	1.74417	2.27037	1.58843	1.67335	1.99618	2.33212
ENSMUSG00000020936.8	Nmt1	72.3626	53.9554	12.9987	26.0457	43.7968	38.5899	33.2364	33.7667	14.9176	15.8891	42.4828	40.6435	2.17721	1.59789	2.01608	1.63922	1.03093	0.949471
ENSMUSG00000020946.13	Gosr2	19.0204	16.9446	204.947	13.1097	45.5175	40.3589	28.1558	24.8459	10.9541	10.0727	45.8388	41.9002	0.675543	0.68199	1.18665	1.30151	0.992992	0.963215
ENSMUSG00000020949.8	Fkbp3	103.099	26.3811	36.317	240.386	42.8342	29.5064	105.06	74.9517	109.797	106.144	18.0649	14.4749	0.981331	0.351975	1.86661	2.26473	2.37113	2.03845
ENSMUSG00000020954.15	Strn3	28.2791	1.27485	101.538	33.9054	15.6272	5.38033	29.2422	11.017	21.7892	26.4887	14.9331	12.2937	0.967063	0.115716	1.66675	1.28	1.04648	0.437649
ENSMUSG00000020955.8	Ap4s1	54.71	40.9258	8.14032	69.7729	16.7485	15.5452	31.5297	23.6854	35.4954	24.974	11.198	8.91093	1.73519	1.7279	2.8606	2.79382	1.49567	1.74451
ENSMUSG00000020956.14	Dtd2	6.40812	7.49944	2.89072	6.82516	14.2172	20.3851	3.95312	4.17515	2.5462	2.97701	5.59251	6.59082	1.62103	1.79621	3.19704	2.29262	2.54219	3.09296
ENSMUSG00000020962.13	Gtf2a1	3.52595	4.30631	15.3588	3.52098	10.6764	11.5349	4.60347	4.73682	1.48936	2.23949	8.14788	8.73366	0.765933	0.909113	1.94091	1.57223	1.31033	1.32075
ENSMUSG00000020964.14	Sel1l	29.3315	35.5215	66.99	9.90201	18.511	23.6519	38.4667	34.431	10.9412	11.9265	13.2301	8.78163	0.762516	1.03167	1.40376	0.830255	1.39916	2.69334
ENSMUSG00000020978.10	Klhdc2	52.0876	34.5811	11.6822	66.7232	68.3678	48.1948	79.5297	57.0842	36.8176	34.0727	43.7777	39.2185	0.654946	0.605791	1.81951	1.95826	1.5617	1.22888
ENSMUSG00000020982.8	Nemf	21.0904	28.5428	5.48796	8.18239	28.4712	21.9416	11.2324	12.3327	5.24666	6.3435	25.594	19.492	1.87764	2.31441	2.2266	1.28989	1.11241	1.12567
ENSMUSG00000020986.13	Sec23a	14.4626	20.2056	42.1888	10.9215	42.1805	38.6056	31.4406	25.8792	7.08578	11.6655	34.1815	35.9103	0.459997	0.780765	0.774502	0.936222	1.23402	1.07506
ENSMUSG00000020993.8	Trappc6b	39.4582	24.3758	7.03172	33.2647	43.2901	29.3391	45.0475	39.0043	21.2214	20.2317	27.6133	23.3981	0.875924	0.624953	1.98803	1.64419	1.56773	1.25391
ENSMUSG00000020994.4	Pnn	8.66039	16.9912	34.2798	8.11702	29.216	24.8743	24.684	29.1675	7.74135	12.104	26.6123	26.6903	0.35085	0.582538	0.908333	0.670604	1.09784	0.931959
ENSMUSG00000021000.15	Ctage5	19.791	18.376	20.89	36.6645	30.9376	46.7081	28.9216	32.0447	29.3862	53.7423	30.0679	29.1422	0.684299	0.57345	1.16653	0.682228	1.02893	1.60277
ENSMUSG00000021012.15	Zc3h14	19.708	7.81759	15.88	16.5966	148.471	115.93	24.6687	18.7154	17.2814	16.3003	184.084	182.838	0.798908	0.417709	1.20882	1.01818	0.806541	0.634059
ENSMUSG00000021018.7	Polr2h	39.8563	62.6897	185.971	12.1142	17.1106	22.2478	6.29464	5.30405	3.94851	2.73617	4.50166	3.12531	6.33178	11.8192	4.02177	4.42743	3.80095	7.11861
ENSMUSG00000021024.14	Psma6	124.595	69.221	90.3321	174.343	167.577	182.604	68.4238	60.3182	61.3382	60.1005	258.802	286.237	1.82094	1.1476	3.0319	2.90086	0.647509	0.637948
ENSMUSG00000021025.7	Nfkbia	100.458	161.797	28.4506	70.4316	21.606	59.9301	21.3075	25.5613	20.9832	35.9344	9.8926	9.66416	4.71465	6.32978	4.30497	1.96	2.18405	6.20127
ENSMUSG00000021033.10	Gstz1	23.2251	19.731	4.64776	36.5422	29.8089	40.0125	19.9766	20.7373	18.0899	19.546	27.8649	31.6028	1.16262	0.951471	1.57274	1.86955	1.06976	1.26611
ENSMUSG00000021036.10	Sptlc2	6.41676	7.7729	133.831	5.77295	8.51244	11.0107	9.20934	6.22854	3.42858	3.38633	6.73988	6.72302	0.696767	1.24795	1.35559	1.70478	1.263	1.63777
ENSMUSG00000021037.6	Ahsa1	152.537	58.0632	6.70677	109.774	84.5411	72.144	87.6758	72.0182	44.5255	45.2596	35.981	35.0743	1.73979	0.80623	3.00572	2.42543	2.3496	2.05689
ENSMUSG00000021039.8	Snw1	9.19948	2.62085	60.0582	9.14299	26.5733	8.8623	19.5206	15.6478	8.45044	10.2082	26.7563	22.6711	0.471272	0.16749	0.793659	0.895652	0.993162	0.390908
ENSMUSG00000021040.15	Slirp	58.5691	26.0528	16.3292	28.6471	44.1335	16.155	21.9199	21.744	15.3075	18.4327	24.9414	27.841	2.67196	1.19816	3.92345	1.55415	1.76949	0.580259
ENSMUSG00000021044.14	Adck1	7.49898	6.89532	10.2598	14.8056	7.95468	7.6488	11.0865	12.0744	8.60909	9.57587	5.33726	6.1459	0.676408	0.571069	1.89674	1.54614	1.4904	1.24454
ENSMUSG00000021048.6	Mthfd1	9.01589	10.0557	7.98126	10.4412	4.91997	7.07946	8.96017	11.5348	4.91281	7.05848	2.14859	3.165	1.00622	0.871773	2.08837	1.47924	2.28986	2.2368
ENSMUSG00000021051.9	Ppp2r5e	8.66537	7.24674	7.14388	8.26166	20.1459	13.49	23.1851	20.0656	6.00267	6.92669	37.6374	28.777	0.373748	0.361153	1.32962	1.19273	0.535262	0.468779
ENSMUSG00000021054.5	Sgpp1	13.8735	28.9328	29.2989	9.51355	26.1518	51.5447	18.293	14.8643	6.97403	7.74048	18.4605	14.7662	0.758404	1.94647	1.02435	1.22906	1.41663	3.49071
ENSMUSG00000021072.12	Tmx1	15.129	14.1378	20.0365	31.1312	32.2232	29.4447	19.6575	17.3597	16.3293	19.6129	19.4584	17.2952	0.769626	0.814406	1.79426	1.58728	1.65601	1.70248
ENSMUSG00000021076.5	Actr10	30.1403	24.5305	27.3476	21.2025	98.656	78.0662	31.0326	29.9724	9.10145	9.12476	80.8267	88.846	0.971246	0.818433	2.20147	2.32363	1.22059	0.878669
ENSMUSG00000021079.15	Timm9	28.2524	14.9409	7.85969	18.979	7.55211	6.54267	20.1936	19.1838	10.1736	9.18291	8.93943	9.62606	1.39907	0.778827	2.68808	2.06677	0.844809	0.679683
ENSMUSG00000021091.8	Serpina3n	7.29158	4.07088	58.2029	7.76611	6.04244	7.82136	10.2579	11.9579	7.23391	7.90936	2.16352	3.81461	0.710823	0.340435	1.08651	0.981888	2.79288	2.05037
ENSMUSG00000021094.9	Dhrs7	27.6758	30.0131	38.1383	54.8639	35.3014	88.4846	14.469	13.3489	18.4815	16.2938	11.0953	9.9583	1.91276	2.24836	3.14925	3.36717	3.18165	8.88552
ENSMUSG00000021096.10	Ppm1a	29.4921	10.4238	278.324	42.9202	60.4304	77.1698	52.6265	46.3144	29.5347	30.815	63.9053	80.8318	0.560405	0.225067	1.2913	1.39283	0.945623	0.954695
ENSMUSG00000021102.3	Glrx5	97.5436	135.876	5.93941	185.857	32.32	41.3901	40.2309	33.8636	54.9868	46.2395	11.9659	10.1565	2.4246	4.01244	5.06165	4.01943	2.70101	4.07524
ENSMUSG00000021103.12	Mnat1	6.67403	3.27275	6.39974	6.44756	12.0995	7.37482	5.56644	5.01653	3.59385	3.35008	6.74065	7.15155	1.19898	0.652393	1.65266	1.9246	1.795	1.03122
ENSMUSG00000021109.13	Hif1a	4.78496	10.032	36.2614	11.1281	7.78242	13.4115	18.3947	25.3336	10.1796	14.6741	8.72853	6.10249	0.260127	0.395996	0.628685	0.758349	0.891608	2.19772
ENSMUSG00000021111.15	Papola	27.5299	26.1707	3.12016	33.8158	61.0784	62.3579	35.6464	39.6618	19.6093	31.0215	64.7849	81.6892	0.772304	0.659846	1.84919	1.09008	0.942787	0.763355
ENSMUSG00000021112.8	Mpp5	4.29395	5.79319	9.21869	3.53716	19.4774	11.7664	7.60594	7.30156	3.26718	3.73337	19.502	12.7479	0.564552	0.793419	0.955	0.947445	0.998741	0.923004
ENSMUSG00000021113.4	Snapc1	13.5703	18.4288	122.951	7.27311	15.9881	13.0636	13.1569	9.43613	3.68859	4.30126	7.08068	6.82076	1.03142	1.95301	2.49924	1.69092	2.25799	1.91527
ENSMUSG00000021114.8	Atp6v1d	319.21	305.938	2.0023	136.387	185.445	132.903	197.452	165.495	47.2802	52.562	113.051	93.2966	1.61665	1.84862	2.60048	2.59479	1.64037	1.42453
ENSMUSG00000021115.14	Vrk1	4.30341	6.74344	47.7272	3.09687	14.7762	15.5069	3.34089	3.65858	1.31712	1.55174	7.61046	7.35086	1.2881	1.84319	1.52021	1.99574	1.94157	2.10954
ENSMUSG00000021124.13	Vti1b	68.8817	50.1317	13.8102	37.0964	31.1775	26.148	71.2287	67.8693	39.0824	34.7136	23.1458	22.4607	0.96705	0.73865	1.22119	1.06864	1.347	1.16417
ENSMUSG00000021127.6	Zfp36l1	3.19544	2.47522	21.5572	16.657	14.3978	21.6719	8.8775	9.71198	17.0247	20.7153	15.0905	21.8914	0.359948	0.254863	0.811186	0.804092	0.954093	0.989974
ENSMUSG00000021133.8	Susd6	14.7451	21.6673	7.06395	31.2837	11.5481	20.7006	13.9607	15.975	17.9851	24.374	10.707	14.3083	1.05618	1.35632	1.19861	1.28349	1.07855	1.44676
ENSMUSG00000021134.17	Srsf5	11.6266	23.577	4.50239	16.7668	60.0613	66.9133	21.1874	73.7563	9.2225	14.3938	35.224	44.2122	0.548749	0.319661	0.765947	1.16487	1.70512	1.51346
ENSMUSG00000021136.13	Smoc1	7.354	6.73798	3.95628	2.20983	18.697	25.7566	5.74579	5.31693	2.04073	1.13378	10.173	8.19135	1.27989	1.26727	2.20626	1.94908	1.8379	3.14436
ENSMUSG00000021139.17	Gm20498	32.5231	7.60036	4.40075	6.38015	12.7059	10.7642	4.70298	6.5165	3.85862	1.25492	10.2596	8.1166	6.91542	1.16633	1.02531	5.0841	1.23844	1.3262
ENSMUSG00000021140.8	Pcnx	4.91469	11.0545	7.99822	5.0243	13.3849	12.0888	11.3676	10.793	4.574	5.247	21.2532	14.3955	0.432341	1.02423	0.962123	0.957557	0.629782	0.839758
ENSMUSG00000021143.9	Pacs2	14.3457	12.9889	18.9659	9.85712	22.0797	19.7515	25.8645	26.6151	8.1362	10.1026	40.0963	46.7837	0.554647	0.488028	0.983042	0.975698	0.550666	0.422186
ENSMUSG00000021144.14	Mta1	20.5183	22.1478	5.29517	28.1418	33.5229	33.2073	28.1493	36.5196	23.1202	26.3548	47.3571	56.5024	0.728909	0.606462	0.820319	1.06781	0.707877	0.587714
ENSMUSG00000021147.16	Wdr37	7.09985	10.6806	13.4792	7.36704	18.1957	19.6252	24.6822	19.6071	4.35888	6.36347	19.2231	24.3458	0.287651	0.544734	1.2148	1.15771	0.946553	0.806105
ENSMUSG00000021149.7	Gtpbp4	11.8441	14.601	23.338	11.3578	28.6974	24.9293	10.575	8.83792	7.47696	7.99988	23.0073	16.1887	1.12001	1.65209	1.80276	1.41975	1.24732	1.53992
ENSMUSG00000021156.16	Zmynd11	24.3246	32.7822	5.0957	26.1432	34.0414	35.5008	58.3315	69.82	33.3215	39.8046	74.2953	68.128	0.417007	0.469524	0.700388	0.656788	0.458191	0.52109
ENSMUSG00000021171.7	Esyt2	3.52545	7.35358	76.0253	6.7639	7.8074	9.29678	7.42951	6.53218	5.06365	5.34707	8.92104	6.99315	0.47452	1.12575	1.00633	1.26497	0.875167	1.32941
ENSMUSG00000021178.8	Psmc1	93.8255	85.6623	2.93391	83.2479	95.5688	83.4165	78.4685	68.7535	50.2882	44.5589	49.9539	40.6904	1.19571	1.24593	1.51179	1.86827	1.91314	2.05003
ENSMUSG00000021179.7	Nrde2	3.98198	6.90367	3.86275	4.18604	7.31124	7.4985	4.04489	4.70169	1.08815	2.73448	5.11329	6.48324	0.984447	1.46834	2.69625	1.53084	1.42985	1.1566
ENSMUSG00000021188.14	Trip11	1.81712	2.47417	1.53826	4.47512	4.60668	8.4253	5.99806	5.28672	3.59066	4.56351	8.33599	4.37222	0.302952	0.467997	1.07578	0.98063	0.552625	1.92701
ENSMUSG00000021189.11	Atxn3	2.64467	3.48893	60.7806	1.63518	58.6823	94.668	6.2383	5.14422	1.4691	1.27071	69.3393	155.337	0.423941	0.678222	1.04708	1.28683	0.846307	0.609435
ENSMUSG00000021190.14	Lgmn	68.0418	53.652	8.8938	73.3708	60.5417	144.943	59.3004	62.9165	34.171	37.2479	24.5734	24.3422	1.14741	0.852749	1.77872	1.9698	2.46371	5.9544
ENSMUSG00000021192.15	Golga5	7.18344	7.04577	2.52681	11.6491	33.8271	27.7699	9.91841	10.7595	7.55156	8.51548	36.2027	30.2664	0.724252	0.654845	1.17774	1.368	0.934382	0.917518
ENSMUSG00000021215.14	Net1	7.73315	14.77	43.2976	2.53741	5.65691	4.60293	5.38996	5.41067	2.91304	2.50639	8.03252	6.96571	1.43473	2.72979	0.867412	1.01238	0.704252	0.660798
ENSMUSG00000021218.9	Gdi2	41.1754	51.2099	8.29806	62.8068	76.3571	102.764	80.2654	79.0049	55.3646	52.3823	94.2744	82.8059	0.51299	0.648186	0.782044	1.19901	0.809946	1.24103
ENSMUSG00000021224.14	Numb	8.63205	3.26995	28.0057	7.48239	12.7965	9.3561	16.0594	17.1878	7.4083	11.5881	19.0567	11.7511	0.537507	0.190249	1.1201	0.645695	0.671497	0.796188
ENSMUSG00000021235.13	Coq6	6.86348	2.62579	21.4033	28.3053	9.70879	6.9654	10.7329	7.887	14.4864	17.663	12.3991	12.8064	0.639478	0.332926	1.93324	1.60251	0.783027	0.543899
ENSMUSG00000021236.16	Entpd5	6.18429	9.73984	32.8404	32.9639	11.8507	16.1112	10.8402	10.3558	24.4731	29.0977	12.1789	10.8065	0.570497	0.940523	0.874567	1.13287	0.973052	1.49087
ENSMUSG00000021238.10	Aldh6a1	8.42814	9.65619	97.4837	56.3408	18.2264	31.797	21.7533	23.145	41.5795	57.755	13.0115	13.1713	0.387442	0.417204	0.789821	0.975513	1.40079	2.4141
ENSMUSG00000021241.6	Isca2	69.1443	48.0323	29.844	90.6233	36.3269	36.7186	34.637	35.2544	40.1901	45.1569	53.0104	55.9757	1.99625	1.36245	2.42556	2.00685	0.685279	0.655975
ENSMUSG00000021242.8	Npc2	32.7228	23.7544	21.5144	25.7592	35.7112	59.3226	17.838	15.5486	13.8458	12.2619	16.6726	14.9591	1.83444	1.52776	2.15546	2.10074	2.14191	3.96565
ENSMUSG00000021243.14	Fcf1	23.7176	27.3488	25.9957	15.849	33.7921	39.2984	7.67742	10.6176	6.59993	8.42357	18.852	32.2075	3.08927	2.5758	3.25979	1.8815	1.79249	1.22016
ENSMUSG00000021244.15	Ylpm1	31.6137	53.5201	1.41684	15.6615	43.8269	50.0486	19.7246	32.3409	5.50263	6.97273	43.2582	37.8045	1.60275	1.65487	4.72422	2.2461	1.01315	1.32388
ENSMUSG00000021245.14	Mlh3	3.30675	6.83882	31.6664	1.5532	11.3448	8.08284	5.06625	5.15915	1.57795	1.84752	11.218	8.14143	0.652702	1.32557	0.897901	0.840694	1.0113	0.992804
ENSMUSG00000021248.8	Tmed10	32.4759	16.3487	6.62992	38.6812	25.7895	37.9188	34.6493	33.0537	22.0439	24.239	15.6705	14.8006	0.937275	0.494609	1.43651	1.59582	1.64574	2.56197
ENSMUSG00000021252.11	0610007P14Rik	93.6976	86.3794	7.55341	5.94488	40.4315	48.0822	41.9343	35.0813	3.19202	4.16829	17.5726	16.8282	2.23439	2.46226	2.07703	1.42621	2.30083	2.85724
ENSMUSG00000021258.9	Ccnk	6.92557	6.05782	10.1497	9.13979	76.8365	72.1602	13.3341	15.368	11.9515	15.2985	260.247	307.425	0.519387	0.394184	0.632006	0.59743	0.295245	0.234725
ENSMUSG00000021264.11	Yy1	5.85164	4.53952	11.3201	11.7222	25.1161	20.1422	17.3908	14.6523	9.54289	10.7958	24.038	22.8898	0.336479	0.309815	1.06359	1.08582	1.04485	0.879962
ENSMUSG00000021266.16	Wars	30.7002	14.1077	22.3112	11.358	13.7085	24.212	38.8304	40.5043	8.01159	29.7195	13.363	10.1325	0.790623	0.348303	1.41296	0.382172	1.02586	2.38954
ENSMUSG00000021270.13	Hsp90aa1	421.123	186.534	3.97619	24.3722	587.777	366.842	145.881	152.893	16.0492	9.47074	394.613	269.729	2.88676	1.22003	1.39018	2.57343	1.4895	1.36004
ENSMUSG00000021271.4	Zfp839	2.55863	3.74749	17.4026	4.53114	4.22976	8.3842	2.26698	2.74681	1.81129	2.55595	3.27715	3.22273	1.12865	1.36431	2.19522	1.77278	1.29068	2.60158
ENSMUSG00000021273.9	Fdft1	25.9722	20.4234	11.1298	20.2075	88.703	81.8491	26.9482	22.9917	7.54833	6.66016	112.179	113.142	0.963779	0.888292	2.3055	3.03409	0.790727	0.723422
ENSMUSG00000021276.9	Cinp	14.2763	8.40894	2.19841	9.64949	10.4827	7.04047	18.9275	16.599	5.95884	6.31984	5.78651	5.15322	0.75426	0.506593	1.86779	1.52686	1.81157	1.36623
ENSMUSG00000021277.16	Traf3	3.53969	4.35039	33.0563	1.86957	0.926431	1.13461	7.97159	2.38047	1.19634	2.50182	2.18577	1.09884	0.444038	1.82753	1.83761	0.747286	0.423846	1.03255
ENSMUSG00000021282.16	Eif5	88.1353	112.401	59.5162	26.3466	139.666	112.422	58.1924	57.2168	19.0713	22.1978	178.947	146.874	1.51455	1.96448	1.7333	1.1869	0.78049	0.765434
ENSMUSG00000021286.7	Zfyve21	11.8449	4.73641	49.4765	58.2902	19.0679	28.7178	6.74491	6.05021	17.0396	18.3497	6.71442	5.08756	1.75612	0.78285	3.49281	3.17662	2.83985	5.64471
ENSMUSG00000021288.18	Klc1	326.622	434.291	1540.18	45.1624	12.53	14.0785	296.451	263.104	24.4617	42.976	7.61811	9.29602	1.10177	1.65065	2.02261	1.05088	1.64477	1.51446
ENSMUSG00000021290.5	2010107E04Rik	381.535	335.57	6.64506	921.833	150.958	142.279	118.994	108.863	337.581	290.413	97.8615	114.238	3.20634	3.08249	4.56241	3.17422	1.54257	1.24547
ENSMUSG00000021326.11	Trim27	9.10103	21.8998	6.82645	6.5605	122.289	98.3334	7.73455	9.79469	5.23192	3.4564	100.362	95.9875	1.17667	2.23589	1.2701	1.89807	1.21847	1.02444
ENSMUSG00000021327.18	Zkscan3	2.84252	4.11526	6.66598	9.40109	5.5417	8.7327	10.8831	12.2735	7.98775	8.73528	6.88374	5.26947	0.261186	0.335298	0.854615	1.07622	0.805042	1.65723
ENSMUSG00000021339.3	Mrs2	2.04413	2.14332	2.25071	7.71098	16.6957	16.678	9.46874	6.3916	6.26348	4.62681	21.2407	17.4418	0.215882	0.335335	1.06426	1.66659	0.786022	0.956208
ENSMUSG00000021340.12	Gpld1	9.02875	9.98081	133.396	2.72223	4.424	7.05834	16.1959	18.1633	2.13943	3.77221	4.19113	3.39823	0.557471	0.549503	1.05202	0.721654	1.05556	2.07706
ENSMUSG00000021361.6	Tmem14c	52.0408	37.323	16.0258	122.787	27.9906	43.8358	25.4357	19.8314	43.3871	39.4892	9.28602	7.50934	2.04597	1.88201	3.07455	3.10939	3.01427	5.8375
ENSMUSG00000021375.9	Kif13a	2.8541	4.94054	2.60141	19.2774	1.67104	2.40268	5.09488	5.9313	10.8844	14.7374	1.67514	1.69659	0.56019	0.83296	1.47237	1.30806	0.997551	1.41619
ENSMUSG00000021376.10	Tpmt	2.97494	1.06292	27.9005	1.97764	9.10455	12.6966	5.20715	5.30902	1.31752	1.09615	5.521	2.26269	0.57132	0.20021	1.97447	1.80417	1.64908	5.6113
ENSMUSG00000021377.14	Dek	70.8379	84.3897	3.4084	16.6516	36.4479	46.5627	44.6991	20.3938	16.6807	20.446	28.4736	36.3716	1.58477	4.138	1.67262	0.81442	1.28006	1.28019
ENSMUSG00000021385.9	Ippk	5.20642	9.62923	8.19477	3.19024	6.58459	7.87075	7.37414	5.77393	1.48638	1.85429	5.23994	7.75054	0.706038	1.66771	2.29309	1.72047	1.25662	1.01551
ENSMUSG00000021392.7	Nol8	12.4194	12.2922	5.7931	4.44623	138.557	66.2084	6.35231	5.57027	3.10021	3.28252	96.7566	70.1389	1.95509	2.20675	2.64329	1.35452	1.43202	0.943962
ENSMUSG00000021395.10	Spin1	21.3772	24.9044	17.6217	5.03716	8.2762	12.4881	32.6553	26.4159	4.49893	3.97221	7.17239	5.25857	0.654632	0.942781	1.28766	1.2681	1.1539	2.37481
ENSMUSG00000021400.6	Wrnip1	29.2752	31.0972	8.51158	18.2319	9.68406	9.44008	18.8815	16.1464	6.35732	7.30197	3.20844	2.70577	1.55047	1.92596	2.77188	2.49685	3.01831	3.48888
ENSMUSG00000021411.15	Pxdc1	3.03761	1.69734	2.13023	6.66079	5.7671	5.28749	2.55742	2.03896	4.40433	4.29242	5.03458	4.65712	1.18776	0.832454	1.93255	1.55176	1.1455	1.13536
ENSMUSG00000021413.8	Prpf4b	2.63855	3.34823	113.808	2.39952	8.52154	7.75203	11.1943	16.0796	3.59302	5.40518	11.5113	8.31978	0.235704	0.208229	0.59288	0.443929	0.740277	0.931759
ENSMUSG00000021417.14	Eci2	21.6986	8.31638	44.1227	92.3225	27.3863	32.6302	19.0081	18.0113	58.8974	64.9803	12.4316	7.10351	1.14154	0.461731	1.9323	1.42078	2.20296	4.59353
ENSMUSG00000021420.12	Fars2	9.98183	6.35285	9.11484	50.8796	34.8254	30.5127	6.99163	7.52506	20.2011	19.8701	32.2292	35.3462	1.42768	0.844225	2.18417	2.56061	1.08056	0.863253
ENSMUSG00000021423.5	Ly86	35.1725	27.7182	10.2486	9.90795	3.05969	34.4019	8.81121	9.72702	5.41179	3.97564	1.60783	1.30538	3.99179	2.8496	1.68426	2.49217	1.903	26.3539
ENSMUSG00000021427.9	Ssr1	26.1492	37.9936	4.01955	9.58763	35.3348	42.7297	19.3078	17.1346	4.85149	5.16303	16.3183	15.6739	1.35433	2.21736	2.11246	1.85698	2.16535	2.72617
ENSMUSG00000021428.8	Riok1	5.61655	8.52936	7.55297	3.63061	13.945	12.8861	4.5285	4.54967	2.0013	2.78507	10.2098	11.0766	1.24027	1.87472	2.00846	1.3036	1.36585	1.16336
ENSMUSG00000021431.14	Snrnp48	21.8979	20.6612	16.322	7.45581	9.6935	9.11	10.4371	8.61499	3.98298	4.3879	7.28603	6.55739	2.09808	2.39828	1.89631	1.69918	1.33042	1.38927
ENSMUSG00000021453.2	Gadd45g	49.1555	60.561	12.2122	18.9472	9.35063	22.6939	12.27	15.0009	3.76674	8.13754	3.05591	4.34721	4.00614	4.03717	4.3332	2.32837	3.05985	5.22035
ENSMUSG00000021458.16	2010111I01Rik	1.81067	2.46442	111.789	7.90726	3.59208	4.37476	3.70254	6.14191	5.101	6.10825	4.12807	4.5259	0.489034	0.401248	2.39409	1.29452	0.87016	0.966604
ENSMUSG00000021460.16	Auh	74.2915	59.9592	1.51926	117.144	9.89391	15.3941	42.1697	39.7717	41.3258	43.701	6.59994	5.03494	1.76173	1.50758	2.70505	2.68059	1.49909	3.05746
ENSMUSG00000021466.11	Ptch1	9.33707	12.6465	4.31431	1.64611	2.90599	5.44427	13.502	11.2135	1.34366	1.75845	2.42434	1.4245	0.691531	1.12779	1.13069	0.936113	1.19867	3.82188
ENSMUSG00000021468.7	Sptlc1	4.84872	10.1851	3.84867	7.48069	12.1922	20.2452	11.2604	11.9123	3.74129	5.41581	9.80061	9.53314	0.430599	0.855001	1.15316	1.38127	1.24403	2.12366
ENSMUSG00000021470.17	Ercc6l2	2.64356	4.14156	4.38637	4.30103	12.2944	13.0143	9.16085	10.2336	4.22226	2.57091	15.8383	13.3724	0.288572	0.4047	0.911517	1.67296	0.776244	0.973219
ENSMUSG00000021474.8	Sfxn1	20.2163	27.1557	57.5054	3.17625	5.37545	12.3508	25.1634	21.402	2.29842	2.52378	3.25822	3.10554	0.8034	1.26884	1.90843	1.25853	1.64981	3.97701
ENSMUSG00000021476.8	Habp4	188.551	222.849	140.074	57.8776	77.5994	131.584	114.152	95.8585	24.9846	24.8193	65.0999	91.3773	1.65175	2.32477	2.30163	2.33196	1.19201	1.44001
ENSMUSG00000021477.8	Ctsl	48.8627	27.3625	1.48077	126.702	407.627	835.543	38.6795	35.6709	46.7699	52.8191	152.043	139.543	1.26327	0.767081	2.99495	2.3988	2.68099	5.98771
ENSMUSG00000021481.11	Zfp346	7.57524	10.9024	25.2959	2.21538	8.23208	8.86468	5.54955	4.94832	4.40634	3.66015	13.4801	15.8671	1.36502	2.20326	0.336054	0.605271	0.610684	0.558683
ENSMUSG00000021484.7	Lman2	21.8533	22.1147	28.5083	26.8638	35.6574	38.8449	22.6777	19.9424	17.8167	18.9349	20.0623	18.2617	0.963647	1.10892	1.41978	1.41875	1.77733	2.12713
ENSMUSG00000021486.6	Prelid1	94.6606	60.5834	4.39889	24.0427	28.9671	30.5631	74.3424	56.2534	17.7011	17.4586	17.2259	13.4144	1.27331	1.07697	1.61054	1.37712	1.68161	2.27838
ENSMUSG00000021488.7	Nsd1	7.24965	12.8381	62.9222	3.89673	4.93402	4.81982	10.7819	10.5557	3.38536	3.2942	7.11946	4.47597	0.67239	1.21623	1.29939	1.18291	0.693033	1.07682
ENSMUSG00000021493.15	Pdlim7	57.624	2.90268	7.44848	65.9779	9.41258	8.68188	32.2781	47.1543	34.8587	29.3994	3.58152	3.79271	1.78524	0.061557	1.80506	2.24419	2.6281	2.2891
ENSMUSG00000021494.8	Ddx41	15.5304	5.21096	1.38926	5.9014	34.5528	15.638	12.0627	15.462	3.6631	4.91104	23.0522	21.3064	1.28747	0.337018	2.03338	1.20166	1.4989	0.733958
ENSMUSG00000021495.8	Fam193b	3.75622	4.67632	57.7115	1.36145	2.49363	3.08718	13.5602	25.3907	3.1552	7.41875	4.40078	6.05238	0.277003	0.184174	0.440308	0.183515	0.566632	0.510077
ENSMUSG00000021496.12	Pcbd2	29.7359	11.6934	48.0599	33.7192	6.71818	9.12373	8.36345	7.9481	15.0304	10.5615	3.31927	3.50803	3.55545	1.47122	3.83966	3.19264	2.02399	2.60081
ENSMUSG00000021497.9	Txndc15	55.7509	51.2374	5.56898	46.2863	16.7717	29.6774	37.899	37.5431	17.2032	17.0551	6.62083	5.91666	1.47104	1.36476	2.79366	2.71394	2.53317	5.0159
ENSMUSG00000021500.15	Ddx46	9.24348	13.6585	11.8772	5.0079	48.1383	38.2007	11.4773	16.7758	3.80518	6.29647	45.9506	37.3835	0.805368	0.81418	1.46353	0.795351	1.04761	1.02186
ENSMUSG00000021501.4	Caml	20.601	18.875	19.154	10.3239	35.5233	40.7496	23.7189	25.4098	5.43633	6.98198	30.9948	26.1807	0.868551	0.742822	2.18478	1.47865	1.14611	1.55648
ENSMUSG00000021518.3	Ptdss1	27.6955	39.0776	14.2463	22.7487	19.4263	25.5784	22.0996	19.8602	14.3426	13.7595	20.3427	20.1945	1.25321	1.96764	1.33546	1.65331	0.954948	1.2666
ENSMUSG00000021519.10	Mterf3	7.91695	7.98799	503.402	18.2458	68.5861	28.6293	14.5312	13.0503	14.0646	19.5782	47.4606	52.862	0.544823	0.61209	1.01292	0.931946	1.44511	0.541585
ENSMUSG00000021520.4	Uqcrb	98.7705	57.9771	39.6729	438.53	57.3171	50.4993	17.6097	51.5991	136.382	73.9372	21.9901	1.71531	5.60886	1.12361	3.69113	5.93111	2.6065	29.4404
ENSMUSG00000021537.8	Cetn3	30.583	17.8253	42.3139	45.4041	226.975	134.291	33.4806	29.2745	15.4474	15.4948	111.641	99.7227	0.913452	0.608901	2.56826	2.93027	2.03308	1.34664
ENSMUSG00000021546.17	Hnrnpk	59.5835	63.1355	35.4566	17.6902	206.662	83.2151	102.725	34.0078	21.6619	25.6109	60.1465	53.8837	0.580031	1.8565	1.95338	0.69073	3.43597	1.54435
ENSMUSG00000021548.10	Ccnh	22.4183	25.3791	6.46346	27.2508	48.5639	35.0166	34.5278	31.3699	15.6056	15.2052	25.4287	15.388	0.649282	0.809026	2.27204	1.79221	1.90981	2.27557
ENSMUSG00000021549.13	Rasa1	8.08888	7.73068	28.8618	8.68957	29.3293	20.0527	18.2488	18.5492	7.36632	7.30067	34.4854	25.3772	0.443255	0.416767	0.877434	1.19024	0.850485	0.790186
ENSMUSG00000021550.5	2210016F16Rik	12.0627	13.1196	10.8477	21.6775	13.4504	16.6503	4.03993	3.66739	7.013	7.29048	3.56403	3.46069	2.98587	3.57738	4.11546	2.9734	3.77394	4.81125
ENSMUSG00000021552.6	Gkap1	11.5639	7.21013	23.318	9.84448	339.659	237.34	7.62238	6.83967	6.50936	5.89641	340.239	296.749	1.5171	1.05416	1.66648	1.66957	0.998295	0.799798
ENSMUSG00000021555.14	Naa35	15.1479	9.40613	21.7462	27.8396	61.6624	44.6626	22.5295	23.6412	13.5091	21.1574	41.5117	35.5111	0.672358	0.397871	1.7261	1.31584	1.48542	1.25771
ENSMUSG00000021557.14	Agtpbp1	33.1644	53.3022	43.3849	38.4283	40.4304	33.9687	53.1164	48.2755	26.4546	27.8012	72.1183	63.7011	0.624371	1.10413	0.82202	1.38226	0.560612	0.533252
ENSMUSG00000021576.5	Pdcd6	58.3791	38.1143	492.74	42.1501	26.2425	36.027	32.771	27.5785	13.5374	14.4106	13.9203	11.6339	1.78143	1.38203	3.20482	2.92494	1.88519	3.09673
ENSMUSG00000021577.13	Sdha	72.5741	84.4651	15.5447	633.287	130.523	124.702	128.9	139.244	304.926	379.133	65.7606	63.0092	0.563025	0.606598	1.61593	1.67035	1.98483	1.97911
ENSMUSG00000021578.16	Ccdc127	12.336	12.9931	8.56183	17.2547	5.54507	5.42136	10.4429	7.35249	12.556	12.4764	4.54107	3.31158	1.18129	1.76716	1.23803	1.38299	1.22109	1.63709
ENSMUSG00000021591.7	Glrx	6.16806	4.59265	18.8796	9.37783	5.63525	10.6272	13.7865	13.6401	8.92562	6.82359	2.21338	1.73483	0.447398	0.336703	0.959242	1.37433	2.54599	6.12578
ENSMUSG00000021595.18	Nsun2	17.201	14.4249	1274.76	20.4782	45.9004	39.8932	23.0768	24.8116	9.92427	15.3728	60.8953	50.0125	0.745377	0.581377	1.90236	1.3321	0.75376	0.797665
ENSMUSG00000021606.7	Ndufs6	293.559	167.858	80.7966	866.261	106.342	83.7776	68.9612	51.7408	327.133	260.418	63.3878	57.2971	4.25687	3.24421	3.89677	3.32642	1.67765	1.46216
ENSMUSG00000021607.8	Mrpl36	48.4206	33.7126	30.0934	59.0848	26.9982	30.7412	23.2785	23.2755	23.366	22.8975	19.0269	16.6124	2.08006	1.44841	3.45787	2.5804	1.41895	1.85049
ENSMUSG00000021610.7	Clptm1l	46.6893	29.7367	19.683	30.4606	89.4035	65.9073	48.0387	45.3328	22.8245	21.5272	74.7419	59.4702	0.97191	0.655966	1.31847	1.41498	1.19616	1.10824
ENSMUSG00000021619.5	Atg10	7.55221	5.46087	11.3832	21.2055	2.51762	3.88074	5.64943	4.46565	8.45147	7.77417	1.37307	1.23125	1.33681	1.22286	2.32895	2.72769	1.83357	3.15187
ENSMUSG00000021621.15	Zcchc9	5.8303	4.64312	9.76806	8.68294	7.52113	10.3373	5.84415	5.06114	6.12933	4.92868	2.58146	4.14342	0.99763	0.917406	1.85717	1.76172	2.91351	2.49486
ENSMUSG00000021629.9	Slc30a5	9.17845	12.0936	9.45914	8.82717	8.48189	12.6667	14.8514	12.6995	5.40637	5.36906	7.05099	7.32936	0.61802	0.952286	1.80677	1.64408	1.20294	1.72821
ENSMUSG00000021635.13	Rad17	5.13678	4.58848	6.09611	9.30892	36.8806	22.8582	5.57734	5.15845	5.30711	5.27943	30.617	25.2048	0.921009	0.889507	1.78235	1.76324	1.20458	0.906897
ENSMUSG00000021639.16	Gtf2h2	3.02203	2.46925	13.4375	7.79671	20.157	11.0158	11.3655	15.2563	6.07869	9.48602	19.9428	16.704	0.265896	0.161851	1.00287	0.821916	1.01074	0.659473
ENSMUSG00000021643.14	Serf1	48.3731	41.5711	9.75965	11.8909	404.537	423.936	14.9123	11.9807	5.3676	3.81827	545.982	503.881	3.24385	3.46982	2.50344	3.11421	0.740935	0.841341
ENSMUSG00000021645.16	Smn1	22.1384	16.2244	50.7412	10.2654	27.891	30.3566	12.0751	17.9129	5.33372	8.05434	19.8027	24.212	1.8334	0.905739	1.8298	1.27452	1.40845	1.25379
ENSMUSG00000021646.8	Mccc2	7.91729	6.55313	53.4098	55.829	16.1395	28.5843	8.2585	8.24968	23.0168	26.2551	6.85652	9.42221	0.958684	0.79435	2.20453	2.12641	2.3539	3.03371
ENSMUSG00000021650.6	Ptcd2	16.9833	9.39528	29.1994	48.3072	13.8818	12.9579	19.3301	16.2418	24.4002	28.2215	18.9756	15.1652	0.878589	0.578462	2.18891	1.71172	0.731565	0.85445
ENSMUSG00000021660.14	Btf3	35.2034	60.506	13.299	30.5765	52.1561	94.169	5.56922	23.3209	15.2214	22.2909	55.3424	13.2578	6.32107	2.59449	1.91831	1.3717	0.942427	7.10288
ENSMUSG00000021661.15	Ankra2	17.6087	18.7285	22.0075	11.8646	15.8506	15.6654	15.2562	14.5867	4.94161	6.20914	17.9435	15.375	1.1542	1.28394	2.69123	1.91083	0.883358	1.01889
ENSMUSG00000021666.16	Gfm2	25.8402	37.2576	1.2346	29.5994	13.0327	18.1237	13.6367	20.0151	14.6778	20.9995	14.0438	9.22901	1.8949	1.86147	1.49937	1.40953	0.928	1.96378
ENSMUSG00000021670.14	Hmgcr	8.00158	8.87949	10.195	1.45927	23.8192	21.5983	18.8453	15.0552	1.27651	1.18632	31.7373	27.3741	0.424592	0.589797	0.967164	1.23008	0.75051	0.789003
ENSMUSG00000021681.8	Aggf1	21.7337	18.1289	5.8508	11.5806	16.8157	19.9095	20.1811	16.1726	5.83622	5.11844	11.59	8.72288	1.07693	1.12097	1.74685	2.26253	1.45088	2.28245
ENSMUSG00000021686.4	Ap3b1	7.01794	8.21604	10.1216	7.10773	36.4206	29.0961	11.2729	13.293	6.22645	8.50345	66.0859	60.5602	0.622551	0.618072	0.939668	0.835864	0.55111	0.480449
ENSMUSG00000021687.14	Scamp1	55.0422	69.7409	5.53747	11.6198	38.4796	33.006	58.6075	43.5913	5.47716	5.69568	94.2847	110.175	0.939166	1.59988	1.84796	2.04011	0.408121	0.299577
ENSMUSG00000021690.9	Jmy	4.50739	8.00977	4.85109	7.42567	10.1499	16.9151	7.32216	6.30882	4.37484	4.74493	7.06953	7.03005	0.615581	1.26962	1.26575	1.56497	1.43573	2.40612
ENSMUSG00000021693.19	Kif2a	9.20207	8.73757	5.43843	5.01278	78.1665	48.3649	20.3912	19.38	4.97105	4.68397	80.6772	73.3784	0.451276	0.450854	0.975868	1.0702	0.968879	0.659116
ENSMUSG00000021701.7	Plk2	36.5863	31.7575	1.20061	6.35648	4.71628	7.75857	52.6479	54.0739	4.39204	7.04372	2.98101	3.15975	0.694925	0.587298	1.23825	0.902433	1.58211	2.45544
ENSMUSG00000021703.8	Serinc5	3.55291	5.80201	1.14605	2.2839	2.61425	3.90401	13.0089	11.9431	1.98985	2.48215	4.06178	3.27002	0.273114	0.485805	0.603367	0.92013	0.643622	1.19388
ENSMUSG00000021704.7	Mtx3	3.79811	4.2575	4.22421	1.05529	1.77909	2.2188	10.1796	8.90261	1.36294	1.78462	3.44923	2.78724	0.373111	0.47823	0.840866	0.591321	0.515793	0.796058
ENSMUSG00000021709.14	Erbb2ip	5.00424	11.2831	2.89764	6.17147	5.90418	10.7521	13.8369	12.8062	5.20552	6.09145	9.13726	6.56366	0.361658	0.88106	0.811486	1.01314	0.646165	1.63812
ENSMUSG00000021710.10	Nln	1.77919	1.80623	11.4106	3.4809	9.44542	6.92886	5.53235	6.26722	2.13112	2.99578	5.33182	5.288	0.321597	0.288203	1.35968	1.16193	1.77152	1.3103
ENSMUSG00000021711.16	Trappc13	14.278	9.9993	10.1306	11.4825	13.0504	9.2702	20.9573	17.2879	8.35329	7.92826	5.6812	4.16134	0.681289	0.578399	1.366	1.44829	2.29712	2.22769
ENSMUSG00000021715.12	Cwc27	8.70719	6.70461	32.2071	8.80979	11.3116	9.40348	6.09595	5.89847	5.49712	4.88215	6.18988	5.54031	1.42836	1.13667	1.84289	1.80449	1.82744	1.69728
ENSMUSG00000021716.14	Srek1ip1	52.5526	71.1796	40.4983	20.0023	14.9364	20.2521	13.5979	11.6976	9.23248	7.40584	13.3877	11.4174	3.86476	6.08496	3.48846	2.70089	1.11568	1.77378
ENSMUSG00000021731.9	Mrps30	17.3207	22.3088	60.7684	49.0096	21.8233	30.0994	10.9316	12.2016	21.9356	21.0954	22.2614	23.0656	1.58446	1.82836	1.84624	2.32324	0.980319	1.30495
ENSMUSG00000021737.3	Psmd6	47.7298	21.0428	1.75765	67.5783	83.9175	76.4544	38.2415	44.7378	31.4526	32.7025	51.2103	47.2618	1.24811	0.470359	1.93206	2.06646	1.63868	1.61768
ENSMUSG00000021738.4	Atxn7	1.00574	1.57385	2.89363	1.97639	2.28297	2.43552	3.86747	4.19709	1.86853	2.25465	4.97533	4.15713	0.260051	0.374986	0.940656	0.876585	0.458859	0.585867
ENSMUSG00000021745.13	Ptprg	3.31184	5.36769	445.057	3.81672	2.57863	3.40174	8.37572	8.98095	5.17561	4.95785	3.27123	2.30813	0.39541	0.597675	0.559089	0.769833	0.788276	1.4738
ENSMUSG00000021748.8	Pdhb	69.6142	93.7706	7.80237	502.536	171.258	126.778	56.1233	49.9707	188.469	213.881	70.4562	72.0972	1.24038	1.87651	2.36143	2.3496	2.43071	1.75843
ENSMUSG00000021752.12	Kctd6	10.597	10.6963	67.9062	7.03516	4.56118	6.10407	19.3928	16.6608	2.33422	5.21834	3.80462	1.84456	0.54644	0.642004	3.3426	1.34816	1.19885	3.30922
ENSMUSG00000021759.13	Plpp1	18.463	8.3733	296.775	56.1866	89.5934	60.7841	16.3998	14.2048	29.6205	31.9949	86.9028	80.1879	1.12581	0.58947	2.29254	1.75611	1.03096	0.758021
ENSMUSG00000021764.6	Ndufs4	119.817	129.613	1.27079	280.882	77.5848	68.2069	37.4137	33.0587	73.5427	76.0756	31.9145	34.7775	3.20249	3.92071	4.03541	3.69214	2.43102	1.96124
ENSMUSG00000021767.16	Kat6b	2.21612	3.92948	159.806	1.80242	3.42417	3.69578	6.95327	7.81318	2.06521	3.00186	5.90086	3.91837	0.318717	0.50293	0.615336	0.600436	0.580283	0.943194
ENSMUSG00000021771.13	Vdac2	50.1477	42.8393	19.0962	232.065	212.964	145.996	74.0926	67.1369	138.351	104.902	202.368	160.592	0.676824	0.638088	1.15508	2.21221	1.05236	0.909113
ENSMUSG00000021772.14	Nkiras1	42.5725	37.2037	27.9319	17.7612	11.7407	8.15293	26.4383	23.7602	7.12831	7.2841	5.47574	5.56149	1.61026	1.5658	2.67892	2.43835	2.14413	1.46596
ENSMUSG00000021775.10	Nr1d2	26.0928	39.5819	12.284	30.4301	8.30494	10.4782	30.0032	23.9741	18.4475	18.1955	8.59461	4.00672	0.869668	1.65103	1.51413	1.6724	0.966296	2.61514
ENSMUSG00000021785.7	Ngly1	4.1996	4.79243	6.17873	13.0413	70.2715	73.1424	7.07693	7.17127	7.50197	8.57558	82.9683	83.0388	0.593421	0.668281	1.63743	1.52075	0.846968	0.880821
ENSMUSG00000021786.12	Oxsm	1.81088	1.63739	19.5204	8.63474	11.0187	9.37494	3.86521	3.99922	5.49907	8.55427	15.6712	15.0014	0.468507	0.409427	1.1236	1.00941	0.703118	0.624937
ENSMUSG00000021792.15	Fam213a	93.4221	143.892	28.772	27.8987	124.414	246.652	79.6057	92.5427	10.4164	10.8838	70.1496	68.4819	1.17356	1.55487	1.87402	2.56333	1.77355	3.60171
ENSMUSG00000021794.15	Glud1	51.8934	65.9494	11.2761	42.0279	11.9139	19.531	71.7222	71.3145	26.0872	30.5334	7.51796	7.15226	0.723534	0.92477	1.10292	1.37645	1.58472	2.73074
ENSMUSG00000021796.14	Bmpr1a	5.45879	7.15818	52.2284	12.1168	7.37423	9.36653	13.1291	10.5971	13.2599	9.09468	8.76717	5.11836	0.415777	0.675484	0.850393	1.33229	0.841119	1.82999
ENSMUSG00000021807.5	2700060E02Rik	41.4835	34.4994	12.429	60.027	57.7679	60.0403	26.3556	25.0374	27.8951	31.2252	65.303	65.5486	1.57399	1.37792	1.87231	1.92239	0.884614	0.915966
ENSMUSG00000021809.9	Nudt13	2.69599	2.18509	14.6708	10.5847	2.00141	1.8693	3.44546	4.17339	5.31069	7.53102	1.58385	2.12711	0.782476	0.523577	2.34038	1.40548	1.26364	0.8788
ENSMUSG00000021810.2	Ecd	10.5552	7.29662	11.5725	12.5039	36.98	24.1973	13.5979	13.6178	7.12717	8.78392	23.2536	18.3913	0.776237	0.535814	2.05844	1.4235	1.59029	1.31569
ENSMUSG00000021811.6	Dnajc9	26.5264	16.5392	38.9915	12.9148	62.4233	67.3238	16.1215	13.7249	4.56109	4.94744	33.4016	48.0967	1.6454	1.20506	2.53723	2.6104	1.86887	1.39976
ENSMUSG00000021814.16	Anxa7	46.9345	41.4088	16.4438	41.2301	18.0449	22.598	33.1934	30.8355	22.208	27.3978	8.65721	8.42048	1.41397	1.34289	1.75574	1.50487	2.08438	2.68369
ENSMUSG00000021816.10	Ppp3cb	46.7489	67.9202	3.57056	24.4536	14.2745	16.3381	123.256	112.698	15.3782	21.5664	18.7214	15.215	0.379283	0.602674	1.0693	1.13387	0.762472	1.07382
ENSMUSG00000021819.10	Zswim8	6.41053	6.02147	11.2552	4.13377	16.9006	14.3685	15.8425	27.0781	3.9925	9.19582	21.9483	26.4416	0.404641	0.222374	0.894315	0.449526	0.77002	0.543404
ENSMUSG00000021820.16	Camk2g	55.4877	49.9139	17.6931	11.9578	9.26846	11.7787	62.2183	63.8076	9.56547	11.9618	9.33784	8.49429	0.891822	0.782257	1.17665	0.999666	0.99257	1.38667
ENSMUSG00000021824.12	Ap3m1	5.85067	6.82641	2.1796	22.2623	3.17476	20.0725	8.31952	9.73611	15.2689	14.7716	12.1497	9.52479	0.703246	0.701143	1.15877	1.5071	0.261304	2.10739
ENSMUSG00000021831.8	Ero1l	1.6627	2.17988	79.1281	2.42636	6.30839	3.93624	7.1984	5.78156	1.81868	2.26659	3.54372	3.43709	0.230982	0.37704	1.19845	1.07049	1.78016	1.14522
ENSMUSG00000021832.7	Psmc6	34.2333	28.069	2.21004	75.5238	64.886	52.3074	46.3979	37.1529	41.6159	42.1101	34.8054	28.699	0.73782	0.7555	1.90139	1.79349	1.86425	1.82262
ENSMUSG00000021840.16	Mapk1ip1l	2.21554	1.13299	47.3263	3.51452	8.64784	9.7345	6.57728	4.95782	2.84721	2.76712	8.27017	8.80722	0.336847	0.228525	0.776213	1.2701	1.04567	1.10529
ENSMUSG00000021843.16	Ktn1	14.1728	19.3734	2.71812	56.607	5.35777	6.46865	21.8239	28.1653	48.1405	50.9772	4.93656	2.59023	0.649417	0.687848	0.983087	1.11044	1.08533	2.49733
ENSMUSG00000021846.8	Peli2	3.38753	3.31771	204.748	3.03307	20.032	12.504	5.72416	5.99576	2.77589	3.27399	21.8556	19.8836	0.591795	0.553342	0.979187	0.926414	0.91656	0.628857
ENSMUSG00000021868.6	Ppif	19.9349	6.3582	25.8811	198.166	5.83041	5.75163	16.1445	10.4879	109.72	109.724	3.13317	3.36565	1.23478	0.606238	1.8661	1.80605	1.86086	1.70892
ENSMUSG00000021870.17	Slmap	1.99488	17.7753	10.7863	63.8583	42.4256	49.8589	36.3189	29.2829	61.8882	50.3189	57.2596	27.8271	0.0549267	0.607019	0.418192	1.26907	0.740934	1.79174
ENSMUSG00000021871.17	Pnp	5.54087	3.54547	30.1846	6.87751	4.12725	5.00018	2.15433	2.38489	3.441	2.38635	1.40031	1.50153	2.57197	1.48664	3.13465	2.88202	2.94739	3.33005
ENSMUSG00000021877.11	Arf4	46.4038	60.4937	6.98524	38.76	115.295	131.852	50.5987	44.8947	25.9852	24.4278	72.4777	83.8761	0.917094	1.34746	1.16161	1.58672	1.59076	1.57198
ENSMUSG00000021884.17	Hacl1	6.34492	6.209	4.89779	11.2297	11.743	16.6629	4.00139	5.05675	3.68229	4.23879	11.0218	14.3897	1.58568	1.22786	1.89698	2.64927	1.06543	1.15797
ENSMUSG00000021890.5	Eaf1	3.64292	3.74149	5.52782	4.38892	13.2804	11.0556	5.60765	5.2228	2.65461	3.3145	9.67982	10.9832	0.649634	0.716377	1.84501	1.32416	1.37197	1.00659
ENSMUSG00000021891.7	Mettl6	5.60565	5.65971	37.3889	4.31011	20.7226	16.9748	6.25828	5.38535	2.4847	1.9126	20.2622	18.5644	0.895718	1.05094	2.22474	2.25353	1.02272	0.914378
ENSMUSG00000021892.14	Sh3bp5	45.3781	65.9024	8.69225	33.9491	27.3708	66.5229	26.4621	23.2791	17.1344	17.0073	14.9455	17.9364	1.71484	2.83097	2.1821	1.99615	1.83137	3.70882
ENSMUSG00000021893.13	Capn7	5.90276	7.46428	7.8382	13.1851	7.46493	9.90423	12.0056	14.4493	7.66249	11.0542	6.2252	6.07885	0.491666	0.516584	1.13439	1.19278	1.19915	1.62929
ENSMUSG00000021895.9	Arhgef3	9.73088	10.0238	7.90514	9.58618	6.74366	10.9707	20.5451	19.673	7.12381	7.43299	6.76176	6.61575	0.473635	0.509521	1.10028	1.28968	0.997322	1.65827
ENSMUSG00000021900.10	Btd	9.12392	7.71285	31.6361	7.80183	11.5086	23.4389	5.1907	5.64636	3.45409	4.63791	3.69415	3.7529	1.75774	1.36599	2.28863	1.68219	3.11535	6.24556
ENSMUSG00000021910.15	Nisch	48.5061	60.2468	2.89732	36.8127	18.0519	18.3147	95.9736	92.7286	32.4656	41.6126	21.9756	25.2105	0.50541	0.649711	0.974449	0.884651	0.821452	0.72647
ENSMUSG00000021911.15	Parg	5.12369	10.6508	7.91887	6.27007	25.9004	24.2417	10.1133	11.2841	1.98154	4.78922	14.4901	12.57	0.506629	0.943878	1.46216	1.30921	1.78745	1.92854
ENSMUSG00000021916.15	Glt8d1	4.08126	5.60544	137.941	10.2335	120.064	86.2779	7.71191	13.9307	5.1711	8.25734	108.842	117.051	0.529215	0.402381	1.53137	1.23932	1.1031	0.737096
ENSMUSG00000021917.14	Spcs1	62.7728	109.668	4.58151	70.3525	95.8118	172.376	49.0343	54.9815	29.3506	38.3345	122.372	198.091	1.28018	1.99464	4.69977	1.83522	0.782955	0.870183
ENSMUSG00000021928.8	Ebpl	13.985	23.2752	17.7984	2.95643	7.41604	14.6716	4.94121	4.53181	1.2252	1.13766	1.95648	1.85256	2.83028	5.13596	3.73941	2.59869	3.79051	7.91967
ENSMUSG00000021929.8	Kpna3	12.7848	14.8051	14.8357	20.8686	22.2694	15.2042	27.5686	21.8548	13.7696	15.4247	16.0039	11.5178	0.463745	0.677433	1.29258	1.35294	1.3915	1.32007
ENSMUSG00000021930.14	Spryd7	14.973	11.8368	8.20677	18.7963	13.7903	9.96705	16.2444	14.8854	8.06342	10.5077	9.88299	9.70403	0.921733	0.795197	1.83988	1.78882	1.39536	1.0271
ENSMUSG00000021932.13	Rnaseh2b	9.9714	8.39455	5.30891	10.1793	12.0467	11.3264	7.18137	5.4126	3.72464	4.24041	2.91778	3.85591	1.38851	1.55093	2.20337	2.40055	4.12873	2.93743
ENSMUSG00000021936.13	Mapk8	14.9339	14.3832	169.388	7.39789	18.2161	17.9319	26.5544	21.5397	6.22022	4.67828	21.9867	25.5508	0.56239	0.667752	0.853493	1.58133	0.828504	0.701812
ENSMUSG00000021939.7	Ctsb	166.25	117.021	2.07635	170.065	67.2505	147.042	138.322	135.523	86.5122	94.4081	20.1741	21.8245	1.2019	0.863479	1.95796	1.80138	3.3335	6.73747
ENSMUSG00000021945.8	Zmym2	4.25211	6.68008	4.1668	3.33001	14.3847	11.1059	12.111	12.7046	2.31107	3.01082	18.0293	13.6752	0.351096	0.525799	0.898433	1.10601	0.797854	0.812123
ENSMUSG00000021947.10	Cryl1	13.1195	12.454	65.8927	4.57566	9.44329	17.3759	7.03729	7.92913	2.23469	2.05164	2.67898	3.57401	1.86428	1.57066	1.8646	2.23025	3.52496	4.86173
ENSMUSG00000021951.5	Eef1akmt1	43.9229	10.6504	9.69546	50.0416	15.6651	16.7037	21.1804	19.9221	19.1987	16.9605	5.81129	7.05986	2.07375	0.534603	3.43214	2.95048	2.69563	2.36601
ENSMUSG00000021957.6	Tkt	64.9043	64.8118	6.68502	11.3754	31.3414	43.2897	51.3071	45.9256	8.33063	8.30342	12.8786	11.5267	1.26502	1.41123	1.16383	1.36997	2.4336	3.75561
ENSMUSG00000021958.4	Pinx1	17.4556	18.2354	7.23248	3.26766	10.3459	9.12064	5.12788	5.60309	2.3867	3.1398	7.55703	9.46063	3.40406	3.25453	2.80095	1.04072	1.36905	0.964062
ENSMUSG00000021959.15	Lats2	6.68562	6.20592	25.4702	7.57368	16.8471	18.1149	9.23662	7.96808	5.88778	5.57275	29.0277	38.9494	0.723816	0.778848	1.22839	1.35906	0.580378	0.465088
ENSMUSG00000021967.3	Mrpl57	18.1578	15.5298	2.07996	19.4668	17.3627	21.9902	7.33082	8.74105	7.92495	6.90594	15.7715	16.3565	2.47691	1.77665	3.21393	2.81885	1.10089	1.34444
ENSMUSG00000021969.7	Zdhhc20	7.60721	9.2741	6.05068	2.13267	6.38734	9.47167	11.0547	10.6736	1.71072	2.19115	6.90365	7.75939	0.68814	0.868881	1.21584	0.973313	0.925213	1.22067
ENSMUSG00000021972.14	Hmbox1	16.1152	15.8547	69.8963	6.50134	7.36861	13.5691	19.584	19.9914	4.80598	5.70908	8.28891	7.87444	0.822878	0.793077	1.25899	1.13877	0.888972	1.72319
ENSMUSG00000021973.8	Micu2	14.9964	10.848	8.62266	66.0213	29.6332	30.9962	11.5468	11.5524	32.3931	34.9837	15.3197	13.9753	1.29875	0.939026	2.15775	1.8872	1.93432	2.21793
ENSMUSG00000021978.8	Extl3	15.742	14.0883	13.2647	9.80643	2.54535	4.21702	24.2019	23.0256	6.51202	6.9918	1.6148	1.5824	0.650444	0.611855	1.32412	1.40256	1.57627	2.66496
ENSMUSG00000021981.9	Cab39l	17.9815	15.4748	22.583	8.89228	42.9461	32.2299	16.5166	14.3453	6.19935	6.26925	40.2266	39.7681	1.08869	1.07874	2.13969	1.4184	1.06761	0.810447
ENSMUSG00000021982.13	Cdadc1	15.1439	11.9067	9.20477	22.6985	16.2379	15.1611	24.2294	21.099	11.7453	11.6743	12.574	10.7834	0.62502	0.564326	1.92272	1.94431	1.29138	1.40596
ENSMUSG00000021987.8	Mtmr6	21.3515	24.693	29.8627	11.1647	79.8677	56.7985	39.4395	33.1338	6.86342	8.17606	100.045	76.429	0.541373	0.745252	1.34113	1.36554	0.798318	0.743153
ENSMUSG00000021993.9	Mipep	9.41553	10.6395	62.17	37.7096	74.2324	61.8766	10.4093	12.1741	22.6183	26.5949	101.004	111.555	0.904533	0.873941	1.32029	1.41793	0.734949	0.554671
ENSMUSG00000021996.16	Esd	51.6818	37.5137	6.87409	58.5325	26.1653	32.4092	26.1037	24.5137	24.0728	22.4795	7.75127	5.65182	1.97987	1.53031	2.58258	2.60382	3.37562	5.7343
ENSMUSG00000022000.10	Zc3h13	14.6831	23.0563	3.4147	5.08119	6.44376	6.69557	7.18765	13.3922	2.5328	4.62211	3.72474	4.18771	2.04282	1.72163	2.71402	1.09932	1.72999	1.59886
ENSMUSG00000022008.3	Gpalpp1	4.84531	5.68072	2.44813	3.13381	4.9269	4.7781	9.67195	8.09484	3.22229	3.3813	4.76999	3.92742	0.500965	0.70177	1.05971	0.926806	1.03289	1.2166
ENSMUSG00000022009.1	Nufip1	4.43361	3.39298	256.762	2.62986	5.3235	6.00573	3.90873	3.50041	1.39547	1.03241	4.53563	4.71718	1.13428	0.969311	1.75434	2.54731	1.17371	1.27316
ENSMUSG00000022013.3	Dnajc15	79.0762	47.0263	2.63428	237.31	175.828	191.556	38.9564	31.8017	91.4175	85.4425	293.14	312.447	2.02986	1.47874	2.80867	2.77742	0.59981	0.613084
ENSMUSG00000022016.15	Akap11	9.07764	24.7289	6.30004	3.52898	6.83519	7.86252	22.1738	25.2397	2.50019	2.99902	8.44377	4.72055	0.409387	0.979762	1.05363	1.17671	0.809495	1.6656
ENSMUSG00000022019.15	Tdrd3	5.67841	6.48088	6.26763	7.57654	18.6415	10.7501	7.78085	4.72922	5.53343	3.6429	20.2698	23.0381	0.729793	1.37039	1.13854	2.07981	0.919667	0.466622
ENSMUSG00000022022.2	Mtrf1	2.64531	2.99226	15.3415	8.49402	3.75841	4.80867	3.16504	2.77114	4.89806	4.43524	4.3906	3.80621	0.835791	1.07979	1.27961	1.91512	0.856012	1.26337
ENSMUSG00000022023.5	Wbp4	37.8361	28.5097	27.604	11.9092	45.1143	36.0128	19.8751	14.3227	5.10112	7.28908	28.4331	27.2942	1.9037	1.99053	3.00748	1.63384	1.58668	1.31943
ENSMUSG00000022024.9	Sugt1	28.2058	17.9891	9.20079	27.5796	76.0208	68.9161	24.6527	21.8982	13.4877	12.9939	50.6576	51.3846	1.14413	0.821487	2.0466	2.12251	1.50068	1.34118
ENSMUSG00000022031.5	Elp3	18.6145	26.4684	19.9999	12.2856	17.8385	18.7511	25.1922	25.2051	7.18505	8.15174	11.3415	11.3414	0.738899	1.05012	1.28055	1.50711	1.57286	1.65333
ENSMUSG00000022035.5	Ccdc25	63.1559	81.7412	525.721	14.1259	23.7279	30.7574	18.0465	14.3326	6.69906	7.67893	12.2613	10.7786	3.49963	5.70315	2.98548	1.83956	1.93519	2.85355
ENSMUSG00000022037.14	Clu	344.21	135.75	24.0726	549.934	1556.24	2559.57	609.374	564.782	357.864	339.917	670.102	743.224	0.564858	0.240359	1.46905	1.61784	2.32239	3.44387
ENSMUSG00000022051.15	Bnip3l	46.8946	42.6577	12.1805	21.8018	17.1715	25.9654	31.405	27.0885	9.9476	9.32471	9.43701	12.0334	1.49322	1.57475	2.41994	2.33807	1.81959	2.15778
ENSMUSG00000022052.8	Ppp2r2a	19.8235	20.2957	4.32761	12.8817	21.2688	21.7185	27.1743	25.9141	7.60217	8.93804	18.3915	17.2033	0.729495	0.783192	1.60224	1.44122	1.15645	1.26246
ENSMUSG00000022089.8	Bin3	3.72288	4.46318	18.5195	5.55326	36.9339	34.7693	4.13803	5.05344	3.21698	2.76043	28.3662	25.9335	0.899675	0.883196	1.34524	2.01174	1.30204	1.34071
ENSMUSG00000022091.5	Sorbs3	17.5679	12.3164	8.21204	22.199	40.9491	73.3773	12.3551	16.3256	14.3612	23.4174	46.1424	77.2845	1.42192	0.754422	1.28955	0.947967	0.887452	0.949444
ENSMUSG00000022094.15	Slc39a14	2.45706	2.30988	5.7234	11.8215	0.99696	1.58364	14.2235	7.34767	11.4383	14.3285	3.18191	2.1776	0.172746	0.314369	0.71794	0.825033	0.313321	0.727242
ENSMUSG00000022095.9	Fam160b2	6.75727	6.54538	7.99957	7.54873	13.1549	11.4332	9.50774	10.3736	4.84581	5.83381	18.7938	14.0953	0.710713	0.630964	1.1811	1.29396	0.699959	0.811137
ENSMUSG00000022106.14	Rcbtb2	2.87331	2.39472	444.32	7.65708	15.7569	15.4392	7.72295	8.73345	3.66739	4.27561	26.13	23.9372	0.372048	0.274201	2.18127	1.79087	0.603018	0.644988
ENSMUSG00000022108.7	Itm2b	430.077	271.4	35.7977	535.37	293.01	532.753	467.136	474.695	269.774	289.187	156.917	154.273	0.920667	0.571735	1.64701	1.85129	1.8673	3.45331
ENSMUSG00000022109.5	Med4	39.7399	35.8839	262.539	28.1265	70.358	51.9484	13.4501	12.3775	9.21201	10.2815	26.1638	23.7518	2.95462	2.89912	3.88598	2.73565	2.68914	2.18713
ENSMUSG00000022110.13	Sucla2	46.7321	65.44	36.6859	383.306	391.56	316.707	69.4948	68.0448	157.064	200.239	224.206	232.332	0.672455	0.961719	1.67154	1.91424	1.74643	1.36317
ENSMUSG00000022111.8	Uchl3	23.8331	15.9985	3.13889	29.8853	109.344	78.0248	13.4744	9.32388	11.9098	12.2178	70.8384	52.0271	1.76877	1.71586	3.08032	2.44605	1.54357	1.4997
ENSMUSG00000022119.15	Rbm26	3.60973	4.66017	11.7571	2.94809	22.2019	15.3266	14.488	15.6469	3.38261	5.85402	31.923	26.5275	0.249154	0.297833	0.927948	0.503601	0.695485	0.577763
ENSMUSG00000022124.14	Fbxl3	11.7871	16.8204	8.02488	16.1936	11.696	19.4699	24.1246	23.1773	10.0874	13.4835	14.5746	12.5568	0.488592	0.725727	1.16552	1.20099	0.802488	1.55055
ENSMUSG00000022131.2	Gpr180	7.94487	6.87573	14.4683	8.83953	11.8848	8.7473	7.41006	7.23066	5.44891	5.04827	11.6924	10.0246	1.07217	0.950913	1.47275	1.751	1.01646	0.872588
ENSMUSG00000022136.7	Dnajc3	18.7237	18.374	46.2337	12.8773	33.8028	28.2773	15.1487	11.5152	7.17953	7.03266	21.115	18.0157	1.23599	1.59563	2.01521	1.83107	1.60089	1.56959
ENSMUSG00000022139.16	Mbnl2	42.2581	15.2914	2.52447	50.2062	8.43509	11.8274	73.4126	61.3128	34.9927	43.5177	7.61346	6.56058	0.575624	0.2494	1.32124	1.15369	1.10792	1.8028
ENSMUSG00000022141.6	Nipbl	1.38034	3.19679	2.23504	2.54897	31.5315	23.2982	3.28598	5.76294	2.50175	2.86487	60.5515	31.1514	0.420071	0.554716	1.00908	0.889731	0.520738	0.747901
ENSMUSG00000022148.15	Fyb	2.51522	3.84631	4.20275	2.01919	13.1421	19.3951	2.90025	1.41659	2.22198	2.36265	16.8446	25.9395	0.867241	2.7152	1.00588	0.854631	0.780198	0.747707
ENSMUSG00000022150.16	Dab2	2.94937	2.3622	23.9141	5.13206	4.05986	12.2054	3.22603	4.59585	5.87009	7.89233	4.14805	2.22184	0.914241	0.513985	0.71596	0.650259	0.978739	5.49335
ENSMUSG00000022151.16	Ttc33	25.7444	22.8747	154.043	24.0083	12.774	12.4192	26.1035	17.6942	8.84543	8.96193	5.07024	3.83273	0.986243	1.29278	2.70356	2.67892	2.5194	3.24031
ENSMUSG00000022174.8	Dad1	213.933	174.867	21.5447	152.041	293.779	318.002	88.5194	72.9564	51.469	56.1633	162.008	160.511	2.41679	2.39687	2.99292	2.70713	1.81337	1.98118
ENSMUSG00000022175.8	Lrp10	9.6554	5.75876	6.54039	24.3932	14.8118	23.4775	8.33557	8.40079	13.1099	15.2267	6.92124	6.55107	1.15834	0.685502	1.64339	1.602	2.14004	3.58376
ENSMUSG00000022184.8	Fbxo4	3.72578	3.57359	31.9943	6.01444	9.75247	11.2008	4.57145	3.40484	3.43168	3.79231	5.40486	5.88893	0.815009	1.04956	1.90589	1.58595	1.80439	1.90202
ENSMUSG00000022185.18	Acin1	94.786	118.552	97.2008	40.6821	71.4556	128.184	56.4321	81.546	34.9256	39.726	127.07	182.106	1.67965	1.45381	0.916072	1.02407	0.562334	0.703894
ENSMUSG00000022186.14	Oxct1	65.1676	95.6514	20.1725	180.737	14.8986	24.1005	49.8148	84.4808	179.6	201.369	14.884	15.191	1.3082	1.13223	0.541207	0.897541	1.00098	1.5865
ENSMUSG00000022191.15	Drosha	36.3151	44.539	92.8209	21.6932	26.8781	18.257	31.723	35.8244	12.4314	15.2145	18.3378	16.4718	1.14475	1.24326	1.62271	1.42582	1.46572	1.10838
ENSMUSG00000022193.6	Psmb5	115.121	85.6148	40.3375	64.9481	58.9392	46.4843	27.6282	19.9507	19.5624	13.7604	16.2391	13.2242	4.16679	4.29131	4.74485	4.71993	3.62947	3.51509
ENSMUSG00000022194.15	Pabpn1	106.548	179.179	4.51768	25.7557	214.77	155.53	69.8303	66.2505	13.2096	22.3797	141.65	144.269	1.52581	2.70457	3.05364	1.15085	1.51621	1.07805
ENSMUSG00000022195.6	6030458C11Rik	6.66915	10.7413	20.0669	4.65536	4.95625	4.11715	9.71574	9.52641	2.69786	4.19822	3.40211	2.76475	0.686427	1.12753	1.67454	1.10889	1.45682	1.48916
ENSMUSG00000022200.7	Golph3	26.2806	19.1097	10.7441	25.6314	42.47	47.2589	49.8507	36.9312	21.8155	25.6945	33.3538	30.4447	0.527186	0.51744	0.919848	0.997545	1.27332	1.55228
ENSMUSG00000022201.15	Zfr	44.8553	29.3052	41.3775	11.392	39.3921	27.5614	83.3588	72.0492	13.7033	12.5362	59.5809	52.7847	0.538099	0.406738	0.784052	0.908727	0.661154	0.522146
ENSMUSG00000022204.8	Ngdn	29.4331	35.8989	45.7565	35.8426	40.9057	40.319	12.2492	12.3087	12.8088	12.5971	14.2485	14.3742	2.40285	2.91654	3.2304	2.84531	2.87088	2.80495
ENSMUSG00000022205.15	Sub1	110.632	124.327	82.052	33.5132	162.714	145.167	87.3026	58.891	14.4668	16.011	77.4014	131.765	1.26723	2.11114	3.16286	2.09313	2.10221	1.10172
ENSMUSG00000022210.6	Dhrs4	10.3441	4.75147	88.6776	91.9923	23.8241	17.8689	6.11024	6.48186	34.2444	37.2288	15.8908	16.0851	1.69291	0.733042	2.39607	2.471	1.49924	1.1109
ENSMUSG00000022214.14	Dcaf11	18.45	3.00868	146.099	93.1135	30.9583	33.4447	37.3146	22.2772	45.3819	36.127	22.7947	15.8582	0.494444	0.135056	1.95403	2.57739	1.35813	2.10898
ENSMUSG00000022216.16	Psme1	50.5248	15.6449	64.9205	148.868	32.9565	44.7529	21.1547	15.0968	41.1477	50.8481	12.5621	10.3257	2.38835	1.0363	3.55061	2.92769	2.62348	4.33412
ENSMUSG00000022217.14	Emc9	53.7863	36.1961	114.369	39.5165	6.77575	11.8636	18.4862	18.1107	15.644	14.2007	2.99407	3.49169	2.90954	1.9986	4.14987	2.78271	2.26306	3.39766
ENSMUSG00000022223.8	Sdr39u1	115.479	93.3018	5.73113	121.095	55.2123	42.3536	48.3618	52.43	44.5638	49.2852	29.2003	29.5877	2.38782	1.77955	2.56642	2.45703	1.89081	1.43146
ENSMUSG00000022228.13	Zscan26	10.8849	11.7931	82.345	6.28288	2.82314	5.37285	24.3542	27.1525	5.9811	9.16016	5.81174	6.7569	0.446941	0.434329	0.958207	0.685892	0.485764	0.795164
ENSMUSG00000022234.14	Cct5	83.7372	59.6929	36.8648	81.1827	349.113	233.272	77.2848	68.0835	49.3363	46.2697	182.831	175.01	1.08349	0.87676	1.66906	1.75456	1.90948	1.33291
ENSMUSG00000022235.14	Cmbl	19.5135	11.3476	15.1221	46.8656	21.5073	48.1509	9.6962	8.81814	23.9993	19.9519	6.63008	8.27506	2.01249	1.28685	1.53608	2.34893	3.2439	5.81879
ENSMUSG00000022241.5	Tars	10.6617	15.2196	20.6006	14.3689	18.3035	17.0426	11.7042	13.4897	7.65111	9.86834	7.31782	7.30578	0.910934	1.12824	1.97646	1.45606	2.50122	2.33276
ENSMUSG00000022244.6	Amacr	5.91696	4.90441	13.3039	23.3307	5.90819	11.0854	3.23138	3.08728	8.92451	10.0617	1.61145	2.14266	1.83109	1.58859	2.30831	2.31878	3.66638	5.17365
ENSMUSG00000022247.12	Brix1	11.8177	11.4968	8.7506	12.7568	41.9334	36.7601	11.0049	9.67872	6.23727	6.72677	21.6042	22.3707	1.07386	1.18784	2.13297	1.89642	1.94098	1.64323
ENSMUSG00000022253.14	Nadk2	2.93426	2.43805	22.4475	20.8118	11.8897	13.6944	13.1459	11.3426	11.66	12.4426	12.0418	11.1285	0.223207	0.214945	0.750477	1.67262	0.987367	1.23057
ENSMUSG00000022255.15	Mtdh	42.7099	53.6495	32.1977	17.274	119.806	129.592	25.519	21.6616	14.6985	13.8343	160.105	186.129	1.67365	2.47672	1.5272	1.24863	0.748298	0.696246
ENSMUSG00000022257.3	Laptm4b	23.0981	7.82522	26.51	33.8385	86.4639	116.314	44.9292	38.8783	20.537	22.7238	52.5716	41.7245	0.5141	0.201275	1.56779	1.48912	1.64469	2.78765
ENSMUSG00000022261.5	Sdc2	13.0249	11.0374	61.9898	26.0582	7.28661	13.9727	19.1915	16.1349	14.2229	13.1596	4.87539	4.54373	0.67868	0.684071	1.86389	1.98016	1.49457	3.07516
ENSMUSG00000022265.6	Ank	43.0383	37.5167	111.24	73.9732	6.30041	10.5666	74.2845	69.477	61.0965	65.8316	6.9444	5.93661	0.579371	0.539987	1.01462	1.12367	0.907266	1.77991
ENSMUSG00000022270.15	Fam134b	11.117	13.23	2.04976	136.187	9.94886	19.0157	18.524	14.4262	86.0643	94.3382	17.7663	25.0742	0.60014	0.917083	1.29252	1.4436	0.559984	0.758378
ENSMUSG00000022272.17	Myo10	5.67989	9.26048	6.46152	3.04597	6.01057	10.3993	4.14722	5.36909	4.13914	9.14499	11.3552	9.6689	1.36956	1.72478	0.495214	0.333076	0.529321	1.07554
ENSMUSG00000022280.8	Rnf19a	6.21093	6.06641	37.5046	6.8839	75.3996	66.7653	9.76212	9.42359	4.1104	4.62703	120.873	105.24	0.636228	0.643748	1.57199	1.48776	0.623793	0.634407
ENSMUSG00000022283.14	Pabpc1	44.995	42.5939	31.6751	30.7894	707.464	520.16	53.9643	62.3549	44.1852	39.4085	1307.01	1160.33	0.833791	0.683088	0.848804	0.78129	0.541285	0.448285
ENSMUSG00000022285.16	Ywhaz	661.39	528.114	29.2467	28.2943	39.9035	58.2393	197.419	193.668	12.1752	14.9544	20.2309	26.6224	3.35019	2.72691	2.60161	1.89204	1.97241	2.1876
ENSMUSG00000022295.7	Atp6v1c1	148.699	173.778	7.77264	32.6873	36.6869	41.1487	117.969	102.52	14.3274	14.055	34.7142	35.5191	1.26049	1.69507	2.04131	2.32567	1.05683	1.15849
ENSMUSG00000022300.9	Dcaf13	8.68966	14.7695	23.8138	9.74587	17.7121	19.8733	5.28801	8.05802	3.33558	4.84126	7.7234	7.34826	1.64328	1.8329	2.33022	2.01308	2.2933	2.70449
ENSMUSG00000022307.15	Oxr1	30.4177	17.7873	77.5553	29.7799	39.1959	31.686	92.0633	68.16	16.3149	20.4742	45.8708	38.6191	0.3304	0.260963	1.45964	1.45451	0.854484	0.820475
ENSMUSG00000022312.10	Eif3h	74.4954	25.4911	24.9855	83.4805	107.028	79.7417	69.6926	70.4796	82.1442	72.4235	99.6854	99.027	1.06891	0.361681	0.944136	1.15267	1.07366	0.805252
ENSMUSG00000022314.9	Rad21	16.6479	31.136	18.9248	33.753	47.7149	59.3474	40.0498	38.4632	17.4419	19.325	35.5849	33.4223	0.415679	0.809501	1.4325	1.7466	1.34087	1.77568
ENSMUSG00000022323.11	Rida	118.427	100.727	2.78303	12.1538	8.19615	8.90275	36.2583	29.3215	4.11389	1.85289	2.18708	1.74671	3.26621	3.43526	4.60023	6.55936	3.74753	5.09686
ENSMUSG00000022329.14	Stk3	5.0533	7.08757	60.4669	4.56283	10.3319	14.7287	9.74765	7.76655	2.77738	3.51475	7.62478	8.18978	0.518411	0.912576	1.00204	1.29819	1.35504	1.79843
ENSMUSG00000022332.7	Khdrbs3	90.1543	51.2442	27.2625	49.8623	93.2249	54.9626	79.0796	61.1496	25.0247	22.7757	55.3205	49.9105	1.14005	0.838013	2.41629	2.18928	1.68518	1.10122
ENSMUSG00000022336.2	Eif3e	25.2865	16.0334	130.928	30.6202	79.2114	52.6238	36.3368	29.8881	34.73	27.5799	89.5909	74.2645	0.695893	0.536448	0.784984	1.11024	0.884146	0.7086
ENSMUSG00000022337.6	Emc2	70.2582	56.5898	15.6492	147.844	91.226	70.5721	45.5691	43.1548	70.3721	67.5626	38.2053	38.8	1.5418	1.31132	1.86051	2.18826	2.38778	1.81887
ENSMUSG00000022338.6	Eny2	14.5284	13.4908	13.631	14.6933	10.6743	9.67271	21.8707	21.1087	5.67267	6.39791	6.38679	6.37384	0.664285	0.639108	2.75871	2.29658	1.67132	1.51756
ENSMUSG00000022339.8	Ebag9	10.4869	9.04197	6.37307	12.5674	18.0485	17.8039	14.7363	12.0358	7.55791	7.64971	15.4579	14.59	0.711641	0.751259	1.80355	1.64286	1.1676	1.22028
ENSMUSG00000022350.6	E430025E21Rik	3.43934	4.60705	4.79253	7.88746	5.73947	5.98074	11.2953	10.9617	7.05236	8.26719	4.55615	3.11703	0.304493	0.420285	0.903678	0.954068	1.25972	1.91873
ENSMUSG00000022353.9	Mtss1	9.6542	16.5172	2455.04	4.91621	3.12609	3.95586	12.9494	14.6236	3.68081	5.10109	2.23377	2.03677	0.745531	1.12949	1.30203	0.963757	1.39947	1.94222
ENSMUSG00000022354.3	Ndufb9	648.706	421.375	14.8182	2039.57	195.212	181.848	209.316	188.911	729.996	600.439	108.728	90.9443	3.09916	2.23055	3.36309	3.3968	1.79542	1.99955
ENSMUSG00000022359.9	Wdyhv1	14.7017	22.0486	3.79493	16.6745	6.69787	5.48254	11.5113	12.2262	7.00504	7.36484	2.23258	1.44505	1.27715	1.80338	2.11537	2.26406	3.00006	3.794
ENSMUSG00000022361.14	Zhx1	5.66184	7.18554	23.8097	4.18268	10.7719	9.3401	16.7592	11.832	4.02802	4.0249	21.6954	13.0303	0.337835	0.607297	0.942132	1.0392	0.496507	0.716801
ENSMUSG00000022365.5	Derl1	21.4358	33.213	165.873	26.7259	21.4739	35.3838	18.959	17.8797	13.0384	12.2257	12.5009	13.535	1.13064	1.85758	1.82613	2.18605	1.71779	2.61424
ENSMUSG00000022370.13	Mrpl13	65.484	41.2066	6.67895	107.495	68.2309	58.0625	33.0025	22.9218	43.7141	33.3735	35.2387	29.3142	1.98421	1.79771	3.79449	3.22096	1.93625	1.9807
ENSMUSG00000022378.13	Fam49b	35.5114	33.2573	4.01507	8.37089	45.7991	39.1372	47.4098	41.5469	7.41184	7.10246	26.3512	21.2028	0.749031	0.800477	0.901119	1.17859	1.73802	1.84585
ENSMUSG00000022386.12	Trmu	3.8623	3.60835	8.8791	8.3744	4.23517	4.37352	6.88404	9.06878	3.06686	4.66914	2.31629	5.15984	0.561051	0.397887	1.30918	1.79356	1.82843	0.847607
ENSMUSG00000022387.16	Brd1	9.56151	18.2896	21.6288	9.96911	32.1155	32.8266	11.2168	11.4309	4.57194	5.5666	21.428	15.9775	0.852431	1.60002	1.94209	1.79088	1.49876	2.05455
ENSMUSG00000022390.10	Zc3h7b	22.7581	38.9553	10.6966	24.215	20.9035	52.3833	33.7258	35.7242	13.8227	17.2834	17.2822	17.094	0.6748	1.09045	1.56473	1.40105	1.20954	3.06442
ENSMUSG00000022391.15	Rangap1	59.627	73.9588	63.2823	11.878	71.166	117.246	69.0594	61.3179	6.36795	7.26659	62.8107	87.3397	0.863417	1.20615	1.67976	1.63461	1.13302	1.34241
ENSMUSG00000022400.8	Rbx1	79.5343	68.6227	48.7904	42.2827	41.7145	36.3283	39.0246	36.7006	15.6788	13.7935	15.8058	13.7703	2.03806	1.8698	4.03616	3.06542	2.63918	2.63817
ENSMUSG00000022403.14	St13	62.5148	71.1738	8.52683	44.7097	140.294	101.832	66.7311	48.7978	27.3407	27.2145	119.736	93.165	0.936816	1.45855	1.78453	1.64286	1.1717	1.09303
ENSMUSG00000022404.7	Slc25a17	14.874	12.8416	6.24266	12.1321	14.3016	16.581	21.2242	20.2988	6.26545	7.89079	9.88808	8.97729	0.700803	0.63263	1.36093	1.5375	1.44634	1.847
ENSMUSG00000022412.12	Mief1	3.64255	4.09998	4.62937	6.1461	11.3921	12.4151	5.5946	4.63811	3.00332	3.16618	13.3923	14.2239	0.651083	0.883976	2.07859	1.94117	0.850646	0.872836
ENSMUSG00000022425.15	Enpp2	43.7238	63.582	10.1502	3.58821	12.1155	27.551	136.901	182.24	2.66223	2.21428	9.08553	8.00225	0.319383	0.348893	1.73891	1.62049	1.3335	3.44291
ENSMUSG00000022426.5	Josd1	18.7248	12.3759	136.685	8.45369	14.3187	11.8551	19.0741	17.1754	5.76875	5.83929	16.4123	12.7568	0.981688	0.72056	1.75951	1.44773	0.872436	0.929315
ENSMUSG00000022427.3	Tomm22	84.5789	99.6557	32.1867	104.85	290.967	206.643	42.0485	41.9389	43.0036	40.2823	222.408	214.371	2.01146	2.37621	3.17846	2.60289	1.30826	0.963949
ENSMUSG00000022428.7	Cby1	71.8332	38.9227	36.5643	28.5206	115.47	69.4193	35.1014	35.3269	11.6709	11.7215	75.1925	83.8395	2.04645	1.10179	2.75785	2.43317	1.53566	0.828003
ENSMUSG00000022433.18	Csnk1e	95.1216	100.885	200.164	33.4625	5.38367	7.53889	40.3463	39.148	12.6853	19.4001	1.72483	2.22315	2.35763	2.57701	2.88242	1.72486	3.12128	3.39108
ENSMUSG00000022437.6	Samm50	32.7237	36.345	48.5103	237.36	48.946	52.8931	30.9345	35.0883	84.9148	88.0919	20.8968	19.8049	1.05784	1.03582	2.35724	2.69446	2.34228	2.67071
ENSMUSG00000022438.6	Parvb	13.392	16.968	4.06414	60.6006	7.48228	17.1083	8.49444	9.97209	38.3366	40.729	4.67706	4.8066	1.57656	1.70155	1.26538	1.4879	1.59978	3.55933
ENSMUSG00000022443.16	Myh9	1.91568	3.41713	1297.32	4.33791	5.61503	3.06122	7.57456	13.1466	5.91409	16.4324	3.22478	3.88447	0.25291	0.259925	0.687195	0.263985	1.74121	0.788067
ENSMUSG00000022450.5	Ndufa6	492.375	250.28	7.54394	819.262	228.908	178.39	127.474	105.311	310.209	264.896	95.9817	99.414	3.86256	2.37658	4.18207	3.09277	2.38492	1.79441
ENSMUSG00000022451.12	Twf1	13.2537	13.0573	477.959	6.35107	17.6975	32.716	13.5869	13.6104	2.94463	4.36589	8.65875	7.95656	0.975478	0.959362	2.56193	1.4547	2.04389	4.11183
ENSMUSG00000022452.14	Smdt1	364.579	255.636	12.0115	312.857	113.177	111.651	106.66	97.6974	109.499	99.7623	53.0296	41.7502	3.41815	2.61661	4.36498	3.13602	2.13423	2.67426
ENSMUSG00000022453.7	Naga	13.1819	9.29109	39.3593	15.5126	13.287	22.1819	10.1046	11.2787	6.09506	8.3083	6.1757	11.4258	1.30454	0.823771	1.97069	1.86712	2.1515	1.94138
ENSMUSG00000022462.6	Slc38a2	12.3816	12.6549	3.40198	43.1984	11.5157	20.3948	40.3508	38.418	34.6767	30.6391	9.60033	8.13551	0.306848	0.329399	1.13504	1.40991	1.19951	2.50689
ENSMUSG00000022463.7	Srebf2	29.0562	27.5871	9.06284	4.23205	11.9408	14.9306	40.987	38.3421	3.70075	4.23979	8.68149	10.5028	0.708911	0.719499	0.919267	0.998174	1.37544	1.42159
ENSMUSG00000022466.5	Rpap3	7.97994	7.41366	15.081	10.8002	19.9061	16.3824	10.8998	10.6522	6.42352	7.28988	7.91596	8.22656	0.732122	0.695974	1.41088	1.48153	2.51468	1.9914
ENSMUSG00000022471.13	Xrcc6	5.29836	6.79191	9.63586	17.1922	25.4553	18.2587	8.06676	8.61245	7.24095	10.2763	17.4238	17.7196	0.656814	0.788615	2.08274	1.673	1.46095	1.03042
ENSMUSG00000022472.16	Desi1	48.4886	33.3213	25.1016	8.22348	32.3803	42.9717	64.5735	55.2238	5.97367	7.69267	148.924	164.874	0.750906	0.603386	1.61306	1.069	0.217428	0.260634
ENSMUSG00000022474.14	Pmm1	216.1	138.824	20.8116	27.9355	22.7683	27.7975	92.6684	117.127	10.1923	12.1329	8.94322	8.74733	2.33197	1.18524	2.46279	2.30246	2.54587	3.17783
ENSMUSG00000022475.18	Hdac7	1.74869	2.94518	5.54312	19.2234	5.75867	12.0466	7.4819	18.4068	10.7248	16.3066	2.77779	4.5242	0.233723	0.160005	1.94052	1.17888	2.07311	2.66271
ENSMUSG00000022476.7	Polr3h	29.1087	25.7166	742.987	5.2267	13.3154	12.0459	14.0573	11.9553	1.99819	2.04744	6.63955	5.98661	2.07071	2.15106	2.77407	2.5528	2.00546	2.01214
ENSMUSG00000022477.12	Aco2	131.885	124.977	4.83199	949.709	83.3273	73.5919	154.433	182.973	548.738	748.258	63.5061	60.3909	0.853996	0.683032	1.35399	1.26923	1.31211	1.21859
ENSMUSG00000022498.16	Txndc11	6.49385	3.55571	13.0019	5.57134	8.04664	8.60157	11.503	12.0115	4.25959	4.35883	7.02229	5.83196	0.564538	0.296025	1.13438	1.27817	1.14587	1.4749
ENSMUSG00000022500.14	Litaf	9.10745	5.55178	13.9127	9.58682	14.4501	26.9557	9.00253	10.2697	7.3028	7.96377	9.15311	7.79024	1.01165	0.5406	1.7804	1.2038	1.57871	3.46019
ENSMUSG00000022507.5	1810013L24Rik	9.28375	9.45359	5.52573	15.258	37.1612	33.8341	11.431	8.40582	8.85425	10.1541	42.4763	37.497	0.812154	1.12465	1.57131	1.50264	0.874871	0.902315
ENSMUSG00000022508.5	Bcl6	10.8935	12.0954	3.82628	5.92204	2.15411	3.77282	14.0669	17.7938	3.27211	5.17766	1.33919	1.99669	0.774409	0.679754	1.68873	1.14377	1.60852	1.88954
ENSMUSG00000022515.5	Anks3	7.99273	6.62556	15.2428	3.53609	9.00575	9.94532	10.1059	11.6128	2.36028	2.68371	6.07964	8.20836	0.790899	0.570542	1.62112	1.31761	1.4813	1.21161
ENSMUSG00000022516.9	Nudt16l1	47.4889	54.3768	44.2853	17.1821	46.4784	37.7152	31.5873	29.5111	7.56719	8.21078	21.4293	19.4204	1.50342	1.84259	2.01433	2.09262	2.16892	1.94204
ENSMUSG00000022517.16	Mgrn1	44.7302	35.9946	6.58315	79.5502	12.3408	21.133	60.2492	63.9157	49.1619	62.0978	8.69908	8.63622	0.74242	0.563157	0.900806	1.28105	1.41863	2.44702
ENSMUSG00000022521.10	Crebbp	31.0715	26.0856	23.338	4.52347	5.77968	7.34591	9.18541	11.4798	3.06327	2.86908	6.67653	7.62162	3.3827	2.27231	2.14906	1.57663	0.865672	0.963825
ENSMUSG00000022528.7	Hes1	12.3924	17.4448	3.24655	32.4722	12.6733	25.9528	7.2733	5.9478	7.80464	10.5072	4.58015	6.18462	1.70382	2.93298	2.99028	3.09048	2.76701	4.19634
ENSMUSG00000022533.13	Atp13a3	4.70884	10.216	17.9896	5.02723	5.50308	5.3222	11.2244	10.3035	3.68744	4.3647	6.32219	4.51194	0.419517	0.991501	0.880434	1.15179	0.870438	1.17958
ENSMUSG00000022536.13	Glyr1	47.056	49.6824	21.7299	21.718	68.7266	53.9747	66.2076	65.686	11.5457	19.3441	38.9616	38.1936	0.710734	0.756361	1.55812	1.12272	1.76396	1.41319
ENSMUSG00000022540.16	Rogdi	164.147	105.392	18.6366	26.1225	80.8995	93.9571	99.5336	137.687	13.0338	18.0162	102.859	145.277	1.64916	0.765441	1.66719	1.44994	0.786509	0.646746
ENSMUSG00000022544.13	Eef2kmt	12.7338	12.3553	3.38913	14.9807	19.3131	26.2774	3.16154	4.29274	6.17382	4.5119	12.3055	13.3445	4.02772	2.87818	3.01865	3.32027	1.56947	1.96916
ENSMUSG00000022550.17	Adck5	4.80711	5.44342	979.292	5.14642	14.8844	19.7091	6.17804	14.8696	2.51227	2.55894	9.82936	9.56384	0.778097	0.366077	1.34903	2.01116	1.51427	2.0608
ENSMUSG00000022551.7	Cyc1	154.265	45.1591	30.836	1126.49	85.2938	76.0448	118.863	115.834	433.739	452.019	33.1945	34.5917	1.29784	0.389859	2.25779	2.49212	2.56952	2.19835
ENSMUSG00000022552.15	Sharpin	38.4489	28.2078	13.2813	26.435	30.8167	29.5291	23.3399	35.1722	11.1618	17.8528	19.8802	34.7224	1.64735	0.801989	2.76265	1.48072	1.55012	0.850431
ENSMUSG00000022555.11	Dgat1	14.4355	15.9303	17.8124	12.7295	55.1645	51.8582	9.15253	15.1859	7.50401	10.2672	35.2073	41.3941	1.57722	1.04902	1.76989	1.23982	1.56685	1.25279
ENSMUSG00000022556.9	Hsf1	24.0245	12.4552	22.0161	21.5131	19.5179	17.4144	18.1369	25.6806	12.6786	16.0856	19.8367	22.5641	1.32462	0.485005	1.40492	1.33742	0.983929	0.771775
ENSMUSG00000022558.15	Mroh1	20.8055	56.2714	12.4105	10.5217	18.1472	38.2568	21.0354	32.3106	8.67071	9.82236	30.1311	26.3242	0.989073	1.74158	2.53913	1.07119	0.602274	1.45329
ENSMUSG00000022559.7	Fbxl6	13.954	23.1505	2.84457	11.5516	13.4441	17.3562	9.62648	13.0828	5.03504	5.07568	5.89488	4.90426	1.44954	1.76954	2.46482	2.27588	2.28063	3.539
ENSMUSG00000022560.8	Slc52a2	5.16158	3.7875	12.3731	2.92953	6.50591	10.5396	3.44788	5.0198	1.25036	1.08171	5.74875	7.02941	1.49703	0.754512	2.275	2.70823	1.13171	1.49936
ENSMUSG00000022561.12	Gpaa1	18.7473	23.4998	32.3599	20.3438	16.7648	18.7289	20.524	28.6809	10.8025	14.6439	11.0651	18.4006	0.913435	0.819353	1.1454	1.38924	1.51511	1.01784
ENSMUSG00000022562.14	Oplah	12.4337	28.2357	40.5567	41.1282	26.1025	51.428	12.2086	18.1565	15.4692	20.5037	50.652	74.3332	1.01843	1.55513	2.0919	2.00589	0.51533	0.691858
ENSMUSG00000022564.6	Grina	472.119	201.119	7.72255	54.736	186.694	168.236	294.384	315.568	35.0062	51.5236	216.743	287.657	1.60375	0.637326	1.15855	1.06235	0.861364	0.584849
ENSMUSG00000022565.15	Plec	1.79158	5.7637	9.71028	11.7622	22.0473	21.3805	4.35646	13.2683	5.82931	18.2599	35.7255	31.8399	0.411246	0.434398	1.32478	0.644154	0.617133	0.6715
ENSMUSG00000022568.16	Scrib	3.57785	6.82372	15.7008	9.01013	80.1782	68.1855	5.59924	8.00155	3.88768	7.59204	62.1534	53.5966	0.638989	0.852799	2.4977	1.18679	1.29001	1.2722
ENSMUSG00000022570.5	Tsta3	14.649	4.72539	17.3821	17.7501	57.4349	30.6876	12.5483	14.9382	9.27384	9.60176	46.9817	48.196	1.16741	0.31633	1.69302	1.84863	1.22249	0.636725
ENSMUSG00000022571.8	Pycrl	27.8652	13.5453	32.8874	14.5639	5.67664	8.02012	12.4147	11.9883	5.98367	7.80602	1.95838	1.12323	2.24454	1.12988	2.90493	1.86572	2.89864	7.14022
ENSMUSG00000022587.14	Ly6e	52.9705	15.3101	5.23125	116.467	107.306	286.218	121.664	99.9893	87.9713	126.581	37.9603	37.7361	0.435382	0.153117	0.373843	0.920105	2.8268	7.58474
ENSMUSG00000022607.14	Ptk2	11.2251	22.008	9.23965	6.78039	22.2075	20.7641	21.4208	25.1985	4.30436	5.63338	22.3098	19.55	0.524028	0.873384	1.21534	1.20361	0.995416	1.0621
ENSMUSG00000022614.7	Lmf2	5.50947	5.95161	32.4961	12.4515	23.3426	20.231	5.86483	8.88029	9.08985	12.4294	23.0592	26.1755	0.939408	0.670204	1.01648	1.00178	1.01229	0.772897
ENSMUSG00000022617.14	Chkb	12.5691	12.6747	5.5772	28.0019	18.1716	19.9274	11.348	18.7971	14.2443	24.6895	18.2365	31.6292	1.1076	0.674293	2.28134	1.13416	0.99644	0.630033
ENSMUSG00000022620.14	Arsa	7.7991	2.08909	4.34835	5.00305	64.044	37.7162	10.5552	12.8021	3.89836	4.65603	72.5239	74.4222	0.738891	0.163183	1.43065	1.07453	0.883074	0.506787
ENSMUSG00000022629.16	Kif21a	32.5306	64.7468	106.159	4.87016	7.03346	14.7982	34.7478	33.7145	2.83921	3.32232	6.42438	4.90705	0.936191	1.92045	1.53154	1.46589	1.09481	3.01571
ENSMUSG00000022635.9	Zcrb1	146.71	127.054	13.367	86.5108	83.9058	70.0046	72.3579	69.6856	68.3182	60.1655	72.0581	66.7444	2.02756	1.82325	1.55389	1.43788	1.16442	1.04885
ENSMUSG00000022663.3	Atg3	20.4898	12.2631	7.23897	15.2143	29.1002	25.1378	23.7536	21.3606	7.34186	9.21922	17.4559	16.6242	0.862597	0.5741	1.82066	1.65028	1.66707	1.51211
ENSMUSG00000022668.10	Gtpbp8	7.01234	5.86979	11.8246	3.77194	7.40018	5.07113	10.267	12.8095	2.90879	3.97804	6.21093	6.3224	0.682996	0.458237	2.48866	0.948192	1.19148	0.802088
ENSMUSG00000022671.12	Mzt2	41.6701	32.8448	34.0312	14.6702	141.036	70.6287	15.1673	14.6623	7.38595	5.86923	84.8999	82.0687	2.74737	2.24008	1.60095	2.49951	1.6612	0.860604
ENSMUSG00000022677.14	Fopnl	11.7336	10.8781	12.7844	29.0511	21.3824	18.2833	18.9433	16.9955	8.88166	19.9675	14.9341	14.0662	0.619406	0.640061	3.83163	1.45492	1.43178	1.29981
ENSMUSG00000022678.16	Nde1	11.1279	7.9507	30.0902	24.0662	13.8782	13.0688	10.8993	14.6225	11.8856	16.2918	10.6148	7.70348	1.02097	0.54373	1.07562	1.47719	1.30744	1.69648
ENSMUSG00000022680.13	Pdxdc1	23.2387	16.5867	8.40648	32.7486	68.3588	62.4957	27.9724	32.1881	24.1306	27.3331	91.5079	92.1447	0.830772	0.515304	1.24697	1.19813	0.747027	0.678234
ENSMUSG00000022681.14	Ntan1	12.8323	6.5836	10.3065	15.0529	16.5202	15.5879	35.5712	36.531	13.2585	15.4191	18.1869	21.4143	0.360748	0.18022	0.634045	0.976254	0.908355	0.72792
ENSMUSG00000022682.7	Rrn3	12.9483	12.9753	37.32	13.5006	14.4705	14.623	20.0789	20.9222	11.683	14.7793	10.0991	9.04864	0.644871	0.620168	0.882176	0.913485	1.43285	1.61605
ENSMUSG00000022684.14	Bfar	33.0266	32.8073	3.59473	26.3174	12.3166	12.7786	12.6375	14.5603	11.3956	12.9863	7.92363	7.68958	2.61339	2.2532	3.27496	2.02655	1.55441	1.66181
ENSMUSG00000022685.8	Parn	3.46952	4.47245	20.6744	5.03074	9.3909	12.0415	6.75948	8.33341	2.30019	3.09019	6.87079	10.0182	0.513283	0.536689	1.5628	1.62797	1.36679	1.20197
ENSMUSG00000022698.17	Naa50	17.7313	17.5031	2.95365	19.6672	18.9095	23.2848	21.4437	17.1783	10.8462	11.1055	12.7224	8.97356	0.826877	1.0189	1.90615	1.77094	1.48631	2.59482
ENSMUSG00000022702.15	Hira	6.77659	6.3018	59.2611	3.45481	8.88444	4.80432	20.0732	28.32	5.74439	5.34684	7.08655	7.70988	0.337594	0.222521	0.514181	0.64614	1.25371	0.623138
ENSMUSG00000022706.15	Mrpl40	36.7749	12.9625	22.9939	51.9305	56.5874	42.0693	27.5032	20.1688	21.0225	21.2014	30.5955	27.3082	1.33711	0.642702	2.81894	2.44939	1.84953	1.54054
ENSMUSG00000022707.16	Gbe1	3.35974	4.93265	20.1615	21.4307	3.87048	5.87711	5.44363	4.74812	15.2125	18.359	3.86948	3.20977	0.617187	1.03886	1.51152	1.16731	1.00026	1.83101
ENSMUSG00000022708.16	Zbtb20	7.81062	16.2893	2.53419	14.6468	1.93747	3.46771	5.49556	7.45982	9.63948	12.6434	1.62221	1.17958	1.42126	2.1836	2.09156	1.15845	1.19434	2.9398
ENSMUSG00000022710.17	Usp7	3.83407	2.56333	16.4083	5.67074	121.654	106.103	45.6618	50.3285	15.4633	15.935	142.385	133.914	0.0839666	0.0509319	0.163884	0.355866	0.854396	0.792323
ENSMUSG00000022711.15	Pmm2	13.2146	11.4936	13.3627	17.4759	35.9985	37.1248	10.6707	15.0918	12.5989	16.5359	42.008	42.9818	1.2384	0.76158	1.30236	1.05685	0.856943	0.863733
ENSMUSG00000022723.15	Crybg3	2.56915	3.39651	6.22548	12.3574	41.2553	30.7367	2.25694	3.41519	11.3882	13.3914	46.4581	40.2649	1.13833	0.99453	1.17338	0.922789	0.88801	0.763361
ENSMUSG00000022742.5	Cpox	9.99205	12.1604	2.12508	10.6283	3.35363	4.65188	17.9136	16.6134	8.76006	12.8653	2.00834	1.83094	0.557792	0.731962	0.710666	0.826123	1.66985	2.54071
ENSMUSG00000022744.12	Cldnd1	27.9616	1.54764	68.3006	11.3123	18.3674	19.0271	45.3502	38.5023	12.1882	13.2436	17.4183	25.6056	0.61657	0.0401959	0.174356	0.854173	1.05449	0.743082
ENSMUSG00000022748.7	Cmss1	14.3746	5.46976	5.8925	57.5255	13.0412	13.3713	7.48459	6.75554	26.2614	21.901	9.96889	13.596	1.92055	0.80967	2.6008	2.62661	1.30819	0.983473
ENSMUSG00000022750.17	Klhl22	14.4622	21.5396	22.8511	5.65628	5.5049	5.71199	24.5898	26.1135	3.64232	5.49076	4.58068	4.20909	0.588137	0.824846	1.61779	1.03015	1.20176	1.35706
ENSMUSG00000022751.8	Nit2	6.06124	4.01946	23.2723	28.8436	9.17416	12.7403	4.85575	5.84303	11.8804	11.2838	3.94181	5.1918	1.24826	0.687907	1.92343	2.55621	2.3274	2.45392
ENSMUSG00000022752.8	Tomm70a	27.2267	28.4415	36.1839	23.953	78.9792	46.1087	53.6497	45.5444	13.6405	15.7797	62.3525	51.6236	0.50749	0.624478	1.70611	1.51796	1.26666	0.893172
ENSMUSG00000022757.18	Tfg	25.3945	17.2608	12.8028	43.2663	61.5544	48.6996	42.7225	47.2764	30.6216	33.1868	50.8849	55.1147	0.594406	0.365105	1.18164	1.30372	1.20968	0.883605
ENSMUSG00000022760.15	Thap7	22.9598	17.1504	9.52117	11.3084	51.9712	30.9164	23.6812	20.0684	5.76998	8.26304	38.8384	54.6681	0.96954	0.854595	2.21886	1.36856	1.33814	0.565529
ENSMUSG00000022761.10	Lztr1	23.6318	12.2725	7.08126	13.2197	12.281	11.2219	47.5152	50.5632	7.95639	12.7335	14.2246	18.3858	0.497353	0.242717	1.19667	1.03818	0.863367	0.610354
ENSMUSG00000022765.8	Snap29	4.65416	3.85217	7.07786	6.68117	15.7994	12.2703	9.84931	7.27461	5.92866	5.90096	18.3457	13.7899	0.472536	0.529537	1.19441	1.13222	0.861206	0.889809
ENSMUSG00000022770.16	Dlg1	2.35839	9.55539	16.4222	6.52703	18.5176	9.6205	41.2718	37.3585	12.581	13.1294	19.2861	13.7219	0.0571427	0.255775	0.562584	0.497133	0.960148	0.701106
ENSMUSG00000022771.15	Ppil2	27.4732	22.4347	19.6496	20.1263	57.5922	44.9926	33.53	32.6633	14.0998	17.6203	44.7266	39.4444	0.819362	0.686847	1.16471	1.14222	1.28765	1.14066
ENSMUSG00000022774.12	Ncbp2	30.4472	31.5613	5.49931	17.4919	50.2704	39.8807	29.354	26.3544	9.67452	9.9773	25.1331	23.1153	1.03724	1.19757	2.03106	1.75317	2.00017	1.72529
ENSMUSG00000022779.14	Top3b	6.24833	6.61767	6.97917	6.99188	41.5534	17.2485	11.3508	18.0609	5.5356	8.97538	30.5845	31.1911	0.550474	0.366408	0.993445	0.779007	1.35864	0.552993
ENSMUSG00000022781.8	Pak2	6.77316	7.71094	8.9229	8.39405	10.3935	15.1679	11.7152	10.2982	6.03221	6.47316	10.9537	9.10618	0.57815	0.748763	1.15698	1.29675	0.948857	1.66567
ENSMUSG00000022787.10	Wdr53	11.343	17.3531	46.8883	6.44533	72.5068	64.539	4.55434	5.75952	3.41878	3.3897	45.0094	46.1613	2.4906	3.01294	2.60997	1.90144	1.61092	1.39812
ENSMUSG00000022789.14	Dnm1l	1.82684	69.0703	2.76093	42.8503	34.1162	10.5438	72.2604	69.9161	30.5798	9.60275	37.1023	30.9605	0.0252813	0.987903	1.53331	4.4623	0.919516	0.340557
ENSMUSG00000022791.16	Tnk2	34.9935	39.866	12.1819	3.32007	10.0827	14.5417	50.0624	65.0335	2.11939	3.16979	8.37401	7.12732	0.698998	0.613007	1.3027	1.04741	1.20404	2.04027
ENSMUSG00000022797.15	Tfrc	4.35872	8.43576	4.37676	17.3209	9.14414	4.05828	18.8772	25.7307	18.159	12.0167	8.96515	4.36219	0.230898	0.327848	0.670846	1.4414	1.01997	0.930329
ENSMUSG00000022807.8	Osbpl11	2.86779	4.55056	15.0564	5.615	11.8995	18.4012	4.81843	5.24939	3.54992	4.62925	8.88465	8.29773	0.595172	0.866875	1.23292	1.21294	1.33933	2.21761
ENSMUSG00000022808.4	Snx4	10.4233	8.40158	3.10783	18.68	43.3972	37.762	13.3059	12.4233	8.27866	9.83321	23.2681	19.0651	0.783356	0.676277	1.81869	1.89969	1.86509	1.98069
ENSMUSG00000022811.16	Zfp148	5.31462	5.99811	6.47623	2.99782	2.74222	4.06656	11.1783	9.9997	2.51264	2.77934	3.71872	2.25866	0.475439	0.599829	1.23688	1.07861	0.737409	1.80043
ENSMUSG00000022812.13	Gsk3b	8.12171	12.6936	5.3493	7.41752	18.779	16.822	32.8258	29.161	5.28932	6.95097	31.8042	33.8978	0.247418	0.435293	1.2244	1.06712	0.590458	0.496257
ENSMUSG00000022836.10	Mylk	2.71161	4.71165	8.22234	4.90647	15.4083	25.4749	2.38247	3.21782	3.1865	3.95031	11.0231	10.2763	1.13815	1.46423	1.67874	1.24205	1.39782	2.47899
ENSMUSG00000022842.16	Ece2	14.0066	9.19827	4.97729	5.44471	3.30607	3.37316	14.3647	16.5839	2.96369	1.80383	2.41362	1.89595	0.97507	0.554649	2.77436	3.01842	1.36976	1.77914
ENSMUSG00000022855.8	Senp2	20.2894	23.5894	11.2122	5.01929	97.176	62.5383	25.9391	21.7676	3.61626	4.18248	81.8488	62.9935	0.782194	1.0837	1.37636	1.20008	1.18726	0.992774
ENSMUSG00000022856.8	Tmem41a	18.271	19.707	17.4685	12.8754	9.78373	15.8627	13.0435	13.1948	5.12951	7.67434	4.42076	5.19505	1.40078	1.49355	2.18583	1.67772	2.21313	3.05342
ENSMUSG00000022858.15	Tra2b	14.155	11.8627	13.0761	14.7002	87.2229	54.3099	23.0336	16.0021	9.24089	12.9583	68.4709	51.4841	0.614536	0.74132	1.89035	1.13442	1.27387	1.05489
ENSMUSG00000022867.9	Usp25	3.16788	2.50013	55.5511	17.397	31.3763	37.5534	8.65505	9.03866	11.056	12.3851	41.6796	48.5764	0.366015	0.276604	1.18272	1.40467	0.752797	0.773078
ENSMUSG00000022884.14	Eif4a2	93.2058	101.636	3.88853	62.4369	72.4822	48.7741	117.81	103.976	52.9919	53.5532	42.426	35.8659	0.791154	0.977496	1.04829	1.16589	1.70844	1.3599
ENSMUSG00000022885.15	St6gal1	5.13495	6.50568	52.1466	2.83502	5.55797	12.1679	6.07983	5.84212	1.86472	2.49991	3.78618	2.79051	0.844588	1.11358	2.08532	1.13405	1.46796	4.36047
ENSMUSG00000022889.7	Mrpl39	24.4037	20.5729	905.831	65.2573	134.34	97.2046	15.4513	13.2972	26.3154	29.3648	75.8144	75.8789	1.5794	1.54716	1.9816	2.22229	1.77195	1.28105
ENSMUSG00000022890.13	Atp5j	223.772	123.001	62.9402	808.096	100.283	97.8544	75.4277	127.806	240.774	260.261	55.0728	60.9299	2.96671	0.962408	3.76216	3.10495	1.82091	1.60602
ENSMUSG00000022892.10	App	461.083	172.72	9.98718	61.1882	68.215	96.8517	504.994	531.839	37.3444	49.6295	32.735	33.6712	0.913047	0.324761	1.6854	1.2329	2.08386	2.8764
ENSMUSG00000022898.12	Dscr3	8.43702	6.90579	21.0509	11.2768	10.9955	12.5249	12.6471	11.2609	8.82111	7.88854	9.06403	8.75512	0.667112	0.613256	1.13219	1.42952	1.21309	1.43058
ENSMUSG00000022905.12	Kpna1	17.4706	20.1065	2.97691	27.0063	11.4749	13.5915	34.2353	32.5846	17.8227	20.9841	12.6893	22.309	0.510311	0.617055	1.18113	1.28699	0.904296	0.609237
ENSMUSG00000022911.10	Arl13b	2.54881	3.32134	6.95844	3.57421	65.9026	37.0789	3.92826	3.21022	2.69318	3.47883	42.9057	42.7886	0.648838	1.03461	1.10535	1.02742	1.53599	0.86656
ENSMUSG00000022912.8	Pros1	2.62645	4.47049	27.9032	8.15057	22.9954	53.2568	3.522	3.66845	4.85102	5.26151	10.7174	10.8258	0.745728	1.21863	1.43443	1.54909	2.14562	4.91945
ENSMUSG00000022913.14	Psmg1	23.8697	28.7215	11.4575	26.4807	48.8282	39.8569	11.6158	8.72718	13.055	11.1973	22.2345	20.3877	2.05494	3.29104	2.13736	2.36492	2.19605	1.95495
ENSMUSG00000022914.15	Brwd1	21.8903	23.5537	36.4364	9.20913	14.3552	4.73858	23.1563	20.5271	6.73783	5.82313	13.5892	8.90097	0.945329	1.14745	1.70048	1.58148	1.05636	0.532367
ENSMUSG00000022940.16	Pigp	15.3739	9.70715	61.0562	24.7229	9.62871	14.6565	7.16625	14.7966	22.4665	22.3097	8.7852	11.8765	2.14532	0.656038	1.62181	1.10817	1.09601	1.23408
ENSMUSG00000022951.15	Rcan1	34.0608	26.436	1833.18	51.0947	16.5774	27.8873	25.3485	21.8144	40.3969	30.6351	10.7847	10.2665	1.3437	1.21186	1.51141	1.66785	1.53713	2.71635
ENSMUSG00000022956.10	Atp5o	460.582	208.572	13.1937	1666.97	140.095	113.589	161.397	111.256	496.742	525.252	94.0716	89.9439	2.85373	1.87471	3.69041	3.17366	1.48924	1.26289
ENSMUSG00000022957.19	Itsn1	13.8536	12.3973	10.1497	15.0486	17.4952	16.5247	19.9509	18.3145	14.9341	16.9639	13.7273	14.6048	0.694385	0.676911	0.88346	0.887094	1.27448	1.13146
ENSMUSG00000022961.17	Son	27.3906	47.8924	14.5559	10.2193	26.4434	28.7383	49.6165	62.2975	17.508	29.9383	60.1515	54.821	0.552047	0.76877	0.579721	0.341344	0.439613	0.524221
ENSMUSG00000022962.14	Gart	10.7606	1.99674	35.8726	16.1072	15.8691	16.9619	10.0733	8.89574	8.19468	10.8093	10.0274	9.3464	1.06823	0.22446	1.77626	1.49012	1.58258	1.8148
ENSMUSG00000022964.14	Tmem50b	48.2474	34.5309	41.4695	39.2238	41.8873	35.2799	63.3516	57.9968	23.9151	28.6765	41.7919	37.827	0.761582	0.595394	1.5	1.3678	1.00228	0.932666
ENSMUSG00000022971.18	Ifnar2	21.871	24.749	34.2937	36.01	25.5021	53.0916	8.65772	10.8941	18.0777	24.1744	8.03749	3.36061	2.52619	2.27179	2.29396	1.48959	3.17289	15.7982
ENSMUSG00000022972.9	1110004E09Rik	46.3886	30.3272	3.54534	33.2303	331.584	232.17	23.2184	15.5017	11.6595	11.7942	178.042	154.038	1.99793	1.95638	2.94126	2.81751	1.86238	1.50723
ENSMUSG00000022978.11	Mis18a	6.08665	9.54124	549.954	3.89804	26.7741	19.9142	3.1172	3.92899	1.40701	1.24026	13.9086	10.6377	1.9526	2.42842	2.51978	3.14292	1.92501	1.87204
ENSMUSG00000022982.9	Sod1	901.745	551.347	2.9463	575.955	448.083	603.733	206.977	187.147	197.829	178.03	181.119	202.48	4.35675	2.94606	2.77994	3.23515	2.47396	2.98169
ENSMUSG00000022983.15	Scaf4	4.74604	6.22519	4.40203	3.84673	23.5845	12.0424	8.40806	10.6554	3.01864	5.57101	31.1063	30.416	0.564463	0.584228	0.976036	0.69049	0.75819	0.395923
ENSMUSG00000022999.14	Lmbr1l	1.96762	3.24705	4.41685	5.28797	63.4158	46.8993	4.25176	6.05225	2.42156	9.42211	62.6688	96.7911	0.462778	0.536503	1.81785	0.56123	1.01192	0.484542
ENSMUSG00000023007.15	Prpf40b	13.2453	15.869	165.005	16.0425	39.5359	23.8973	22.1449	23.0858	2.50042	7.82025	29.0216	29.7204	0.598119	0.687395	1.76644	2.0514	1.36229	0.804071
ENSMUSG00000023010.14	Tmbim6	199.782	220.895	13.2415	191.179	210.583	281.336	145.885	140.544	71.9964	82.1226	116.724	162.004	1.36945	1.57172	2.29185	2.32797	1.80412	1.7366
ENSMUSG00000023018.4	Smarcd1	82.7714	92.4433	23.1438	14.666	37.4525	39.6024	60.0708	60.7583	10.0682	13.4562	19.5961	19.9413	1.3779	1.52149	1.31518	1.08991	1.91123	1.98595
ENSMUSG00000023019.12	Gpd1	45.4098	28.6345	332.513	28.0929	24.3531	39.9831	46.6052	45.7824	19.8487	21.1577	11.7924	10.3308	0.97435	0.625448	1.16601	1.32779	2.06516	3.87027
ENSMUSG00000023020.2	Cox14	184.947	200.519	5.92582	213.873	31.6902	44.1954	49.1117	44.7048	62.5554	61.3057	14.8739	10.5326	3.76584	4.48539	5.31549	3.48863	2.13059	4.19605
ENSMUSG00000023022.13	Lima1	1.93692	3.66851	9.99896	6.36215	5.326	11.4539	3.30853	4.90202	5.00733	6.85862	4.88988	3.65253	0.585432	0.748367	1.18343	0.927614	1.08919	3.13587
ENSMUSG00000023027.12	Atf1	2.73843	2.94032	6.91878	12.731	27.5556	32.2781	3.88807	5.05593	9.19132	12.5705	49.8114	39.3624	0.704316	0.581558	1.08787	1.01276	0.553198	0.820025
ENSMUSG00000023030.16	Slc11a2	5.24254	6.35414	3.15021	8.3518	7.07798	16.6205	9.65857	15.7765	6.69935	8.43525	9.12337	7.33132	0.542786	0.402761	1.03275	0.990107	0.775808	2.26705
ENSMUSG00000023044.1	Csad	6.92036	11.4127	56.4531	3.18764	4.36026	6.77298	7.20806	8.13903	2.18275	3.58403	2.67936	4.79748	0.960087	1.40222	1.44323	0.889399	1.62735	1.41178
ENSMUSG00000023048.13	Prr13	112.833	156.528	49.3662	46.9569	19.6799	48.3789	47.4537	56.9397	23.4227	26.961	8.55046	11.1147	2.37776	2.74902	2.41019	1.74166	2.30162	4.35271
ENSMUSG00000023055.9	Calcoco1	57.1335	57.654	40.4643	59.6199	20.4161	26.0814	23.6716	31.0594	29.1256	51.2497	10.655	14.4143	2.41359	1.85625	1.69495	1.16332	1.9161	1.80941
ENSMUSG00000023067.13	Cdkn1a	52.4409	40.6571	11.8918	41.843	14.7922	33.0621	27.1186	24.9468	20.3181	28.6146	6.24472	6.44916	1.93376	1.62975	1.99154	1.4623	2.36875	5.12658
ENSMUSG00000023068.14	Nus1	11.1664	10.9812	7.63795	12.0857	13.602	14.4429	27.6544	19.9665	10.4018	11.0004	13.3736	9.97808	0.403785	0.549979	1.14325	1.09867	1.01708	1.44747
ENSMUSG00000023072.14	Cep89	4.36575	4.96033	1925.64	5.98981	43.8683	40.2872	5.29398	6.46375	6.37207	4.30583	57.6733	52.5857	0.824663	0.767408	1.19866	1.39109	0.760635	0.766125
ENSMUSG00000023089.12	Ndufa5	466.829	753.483	101.284	1501.91	127.325	105.297	93.8862	88.4404	437.809	446.721	62.7249	66.2633	4.97229	8.51968	4.39835	3.36208	2.02989	1.58907
ENSMUSG00000023094.14	Msrb2	18.6406	10.663	14.1209	92.2026	6.08902	7.34387	16.1448	14.4531	40.2645	41.9354	3.40814	4.30726	1.15458	0.737767	2.51546	2.19868	1.78661	1.705
ENSMUSG00000023104.9	Rfc2	23.7014	38.5168	52.7875	11.965	75.0549	84.9361	18.7751	21.4131	8.31241	9.64593	71.61	86.6857	1.26239	1.79874	1.69878	1.24042	1.04811	0.979817
ENSMUSG00000023106.15	Denr	48.2866	23.641	13.6962	38.1247	58.4337	40.8542	39.4035	24.7832	19.4729	17.0208	32.9044	45.2798	1.22544	0.953911	2.71081	2.23989	1.77586	0.902261
ENSMUSG00000023110.12	Prmt5	18.7308	15.4342	29.983	17.0318	34.3199	24.2246	33.6103	28.8035	12.3093	16.391	25.9744	21.2084	0.557293	0.535845	1.11268	1.0391	1.3213	1.14222
ENSMUSG00000023118.15	Sympk	23.5868	31.0749	6.96425	27.2783	79.9051	94.969	38.0718	44.886	25.5747	21.6215	74.429	118.218	0.619536	0.692307	1.17237	1.26163	1.07357	0.803337
ENSMUSG00000023143.10	Nagpa	5.07236	2.47528	176.071	7.95465	7.97186	14.0033	5.53167	7.07041	4.34799	4.67632	3.49142	5.11768	0.916968	0.35009	1.60172	1.70105	2.28327	2.73625
ENSMUSG00000023150.14	Ivns1abp	21.9838	24.027	17.5699	244.89	30.957	30.2511	32.8127	31.7626	218.856	262.796	44.8381	49.1514	0.669978	0.756458	0.804507	0.931862	0.690417	0.615467
ENSMUSG00000023156.4	Rpp14	11.7389	12.5888	21.5516	15.6389	9.34842	8.15544	11.0604	10.5849	7.1073	7.68316	4.67365	7.9035	1.06134	1.18931	2.47209	2.03548	2.00024	1.03188
ENSMUSG00000023170.14	Gps2	44.5773	45.8418	1055.99	25.0612	81.9661	83.0234	23.9206	44.5214	18.2436	28.0592	159.159	169.861	1.86355	1.02966	1.18132	0.893155	0.514994	0.488773
ENSMUSG00000023175.15	Bsg	1167.84	909.796	7.75387	1512.49	655.07	478.447	371.384	339.451	724.863	671.274	422.793	399.384	3.14457	2.6802	1.45681	2.25316	1.54939	1.19796
ENSMUSG00000023186.14	Vwa5a	1.32685	1.92102	6.08892	9.37801	4.77308	6.35897	3.31255	6.99289	7.7361	6.72698	2.93656	2.1157	0.400551	0.27471	1.0023	1.39409	1.6254	3.00561
ENSMUSG00000023206.16	Il15ra	1.42563	1.09364	54.3788	8.40053	2.45889	1.96641	2.70785	3.72976	11.2137	15.3244	2.36965	2.11002	0.52648	0.293221	0.542992	0.548178	1.03766	0.931938
ENSMUSG00000023224.12	Serping1	4.46946	3.38452	15.8177	71.5547	59.4585	102.549	6.5616	9.96887	82.3636	78.5112	25.9748	34.7446	0.681154	0.339509	0.660228	0.911394	2.28909	2.9515
ENSMUSG00000023262.12	Acy1	26.466	34.338	25.8225	27.9799	7.04998	15.5994	12.1474	12.1442	10.0582	7.38745	2.95559	3.0706	2.17874	2.82751	1.57262	3.78749	2.3853	5.08024
ENSMUSG00000023272.3	Creld2	29.0146	27.349	153.634	18.6894	333.77	248.227	12.5865	10.2729	6.33394	6.2799	147.186	162.027	2.30522	2.66226	4.07685	2.97606	2.26767	1.53201
ENSMUSG00000023277.11	Twf2	32.3916	23.3204	15.4831	180.399	16.0736	33.0041	21.1055	20.2061	64.528	84.809	5.90327	5.44667	1.53475	1.15412	2.38089	2.12712	2.72283	6.0595
ENSMUSG00000023286.16	Ube2j2	14.5098	17.3276	62.64	15.079	52.8236	40.6431	16.6015	16.6826	9.85086	10.9216	34.8815	30.6748	0.874006	1.03866	1.57175	1.38067	1.51437	1.32497
ENSMUSG00000023307.13	44625	31.9485	23.1258	4.66357	57.2794	45.7189	41.323	40.0068	33.2348	32.7504	32.171	33.7956	28.9415	0.798576	0.69583	1.91265	1.78047	1.35281	1.42781
ENSMUSG00000023345.15	Poc1a	19.8277	13.9177	12.0563	4.43188	30.8371	26.3121	8.00562	7.07208	1.33887	1.82676	21.6315	23.0237	2.47672	1.96797	3.48321	2.42608	1.42557	1.14283
ENSMUSG00000023348.11	Trip6	3.70265	2.41304	11.2601	11.1012	7.89946	9.72173	1.28614	4.89302	4.13395	7.92244	2.89796	3.80665	2.87889	0.49316	2.91642	1.40123	2.72587	2.55388
ENSMUSG00000023367.14	Tmem176a	15.7373	11.5025	455.096	12.0237	78.8821	129.744	10.1739	13.5134	8.31425	7.41311	24.0015	24.2231	1.54683	0.851198	1.35432	1.62195	3.28655	5.35622
ENSMUSG00000023456.14	Tpi1	267.562	106.722	157.423	402.393	72.1801	84.1919	206.556	153.489	191.134	148.626	91.3851	76.4117	1.29535	0.695306	2.38104	2.70743	0.789845	1.10182
ENSMUSG00000023460.12	Rab12	66.1553	77.4743	19.5275	163.128	19.157	35.974	60.8609	54.2678	72.1003	74.076	11.3418	9.91883	1.08699	1.42763	2.18339	2.20217	1.68906	3.62684
ENSMUSG00000023495.12	Pcbp4	36.5261	15.5137	22.1654	47.6754	10.9266	17.3722	69.8332	118.779	21.0746	37.4979	17.8143	24.4667	0.523047	0.13061	0.926589	1.27142	0.613364	0.710033
ENSMUSG00000023572.16	Ccndbp1	41.1705	39.8488	8.76865	26.3553	15.345	20.5364	33.818	38.8247	10.8805	11.7763	8.42141	8.28135	1.21741	1.02638	2.03717	2.238	1.82214	2.47984
ENSMUSG00000023707.13	Ogfod2	19.5972	13.9014	20.4914	11.2463	16.8838	16.2383	17.9573	9.59555	7.07193	5.75768	15.9321	12.3616	1.09132	1.44873	1.23992	1.95326	1.05973	1.31361
ENSMUSG00000023791.14	Pigx	15.7334	16.6413	11.8224	22.4915	13.7462	14.9751	13.7943	9.78626	8.09224	9.04834	8.02609	4.39528	1.14057	1.70048	2.53223	2.4857	1.71269	3.40709
ENSMUSG00000023830.13	Igf2r	1.2043	2.90299	1.50779	14.6872	1.83512	2.71632	2.43738	3.85847	11.4775	13.7592	2.04758	1.60345	0.494096	0.752367	1.03005	1.06744	0.896236	1.69405
ENSMUSG00000023852.13	Chd1	1.17653	2.16005	1.50779	9.12377	7.82394	17.689	3.21225	4.25481	1.56109	1.88495	4.38335	13.0865	0.366264	0.507672	0.965855	4.84032	1.78492	1.3517
ENSMUSG00000023852.13	Chd1	1.17653	2.16005	32.5047	9.12377	7.82394	17.689	3.21225	4.25481	1.56109	1.88495	4.38335	13.0865	0.366264	0.507672	0.965855	4.84032	1.78492	1.3517
ENSMUSG00000023883.13	Phf10	22.6349	25.6279	528.204	22.7014	158.17	104.218	22.4157	15.6385	14.3251	12.5261	122.983	77.479	1.00978	1.63877	2.26907	1.81233	1.28611	1.34511
ENSMUSG00000023904.10	Hcfc1r1	419.528	300.745	165.284	348.063	72.9184	74.679	131.92	96.6904	156.489	101.615	42.2942	37.0346	3.18017	3.11039	3.37533	3.42531	1.72407	2.01646
ENSMUSG00000023905.14	Tnfrsf12a	25.0358	17.1991	3.63521	78.4154	3.59744	4.78522	9.38028	7.47789	59.782	37.3069	1.26029	1.08435	2.66898	2.29999	2.76478	2.1019	2.85446	4.41298
ENSMUSG00000023913.17	Pla2g7	140.589	149.074	4.83165	6.36373	25.2858	58.2589	70.6212	83.6054	2.86134	4.10468	20.106	26.3525	1.99075	1.78307	1.27046	1.55036	1.25762	2.21075
ENSMUSG00000023915.4	Tnfrsf21	25.2418	21.3592	19.1158	5.10273	3.30997	7.51979	24.3946	21.4321	2.97355	3.39486	1.69098	1.53442	1.03473	0.996599	1.62487	1.50308	1.95743	4.90076
ENSMUSG00000023921.8	Mut	4.1526	6.77607	3.31433	27.9646	9.61157	14.0672	8.96313	9.74597	15.6666	22.7745	5.38882	5.06768	0.463298	0.695268	1.22017	1.22789	1.78361	2.77586
ENSMUSG00000023923.9	Tbc1d5	4.43164	3.83824	16.9846	4.02593	14.2723	8.8495	7.36722	8.10759	3.01984	5.12936	14.5733	13.6432	0.601535	0.473414	1.09752	0.784879	0.979344	0.648639
ENSMUSG00000023932.8	Cdc5l	22.393	23.3543	173.73	13.7307	28.6808	23.0187	11.0946	11.5831	5.40418	7.88661	14.9896	11.5748	2.01837	2.01624	3.14287	1.74102	1.91338	1.98869
ENSMUSG00000023939.7	Mrpl14	102.442	80.0219	23.458	185.478	20.4651	26.8019	19.4556	20.1493	57.6811	59.4852	5.80474	6.11091	5.26545	3.97146	3.0119	3.11806	3.52558	4.3859
ENSMUSG00000023942.15	Slc29a1	10.9313	10.6398	713.41	22.14	31.7292	87.6667	11.7374	15.0874	23.5942	21.9268	39.2001	44.4382	0.931328	0.70521	0.994228	1.00972	0.809417	1.97278
ENSMUSG00000023944.14	Hsp90ab1	821.024	1027.27	31.4441	596.412	328.544	377.615	517.099	542.675	404.157	371.771	148.267	132.086	1.58775	1.89297	1.76518	1.60424	2.21589	2.85886
ENSMUSG00000023951.16	Vegfa	6.59395	5.36243	7.23963	42.7511	0.747558	1.63351	22.2726	28.3457	50.4029	83.2823	2.42419	2.1521	0.296057	0.18918	0.623855	0.513328	0.308375	0.759032
ENSMUSG00000023952.13	Gtpbp2	2.43364	2.5943	4.63607	21.1376	24.4156	36.2993	18.4806	40.1206	11.3451	30.5167	32.9091	60.0229	0.131686	0.0646625	0.638128	0.692657	0.741912	0.604758
ENSMUSG00000023960.13	Enpp5	60.5378	47.6402	6.17515	9.39463	26.062	36.0381	105.645	101.206	6.08318	8.93898	14.2825	10.2242	0.573029	0.470725	0.762112	1.05097	1.82475	3.5248
ENSMUSG00000023961.16	Enpp4	3.79203	4.58106	203.183	8.60379	8.63335	6.6737	7.12184	5.64397	5.33048	5.95768	7.32874	5.50128	0.532451	0.811672	1.15846	1.44415	1.17801	1.21312
ENSMUSG00000023967.9	Mrps18a	111.576	64.8464	11.2241	156.612	55.2242	57.5186	52.898	50.232	63.5461	59.9634	50.4415	40.155	2.10927	1.29094	3.19742	2.61178	1.09482	1.43241
ENSMUSG00000023971.8	Rrp36	15.6098	9.40767	13.5366	9.96476	12.5759	11.4782	10.2048	11.0133	5.09268	4.65415	5.71638	5.44546	1.52965	0.854207	2.20396	2.14105	2.19998	2.10786
ENSMUSG00000023973.13	Cnpy3	64.4204	52.7176	7.41201	15.1532	24.9904	37.3146	37.0481	29.8791	8.31944	8.04097	16.6694	14.3202	1.73883	1.76436	1.62711	1.88449	1.49918	2.60573
ENSMUSG00000023977.14	Ubr2	1.93238	3.63746	6.63586	10.2909	3.56179	4.47449	7.78848	13.4553	8.55686	19.3119	3.77918	3.64727	0.248108	0.270336	0.866208	0.532881	0.942477	1.22681
ENSMUSG00000023980.6	Taf8	7.17059	7.74434	12.1768	6.57929	6.92147	7.2059	6.22429	6.55851	3.6709	4.39401	4.19585	4.23568	1.15203	1.18081	1.80769	1.49733	1.6496	1.70124
ENSMUSG00000023988.8	Bysl	13.9584	11.0045	17.3767	11.4396	17.4417	13.5933	7.97285	7.47033	5.97765	6.04413	14.6008	12.8536	1.75075	1.47309	2.03706	1.89268	1.19458	1.05754
ENSMUSG00000023990.18	Tfeb	1.9554	1.54906	3.01703	13.1737	8.62122	17.0994	3.61426	5.81872	8.3956	11.3102	3.3252	3.16426	0.541024	0.26622	2.06974	1.16477	2.59269	5.40391
ENSMUSG00000023991.16	Foxp4	30.336	34.1198	17.2756	5.1562	8.181	15.1533	24.5763	25.7831	3.7238	5.71736	7.21789	5.5388	1.23436	1.32334	0.810201	0.901849	1.13343	2.73584
ENSMUSG00000024002.16	Brd4	53.0269	69.8092	9.17442	13.6484	15.5952	20.3484	28.456	29.2881	6.95408	9.91808	15.5208	13.901	1.86347	2.38353	2.48424	1.37612	1.00479	1.4638
ENSMUSG00000024006.16	Stk38	3.28251	6.39636	45.2541	9.4565	14.9886	17.6836	18.9555	24.6911	17.0938	22.0889	27.6522	25.8945	0.173169	0.259055	0.536709	0.428111	0.542041	0.68291
ENSMUSG00000024007.14	Ppil1	21.9084	19.1871	61.066	33.5804	26.4616	18.9958	10.5566	9.38362	14.5345	13.5816	8.89547	7.93596	2.07533	2.04475	3.11355	2.47248	2.97473	2.39363
ENSMUSG00000024012.17	Mtch1	146.665	195.926	6.08526	75.3513	20.8712	47.8311	152.853	112.269	36.6246	55.0309	12.9849	13.5288	0.959518	1.74514	1.66735	1.36925	1.60735	3.53549
ENSMUSG00000024014.7	Pim1	2.02956	2.83029	39.6999	7.94189	15.8513	24.6414	1.91194	1.43955	4.53743	5.67679	13.9587	19.1231	1.06152	1.96609	1.34113	1.39901	1.13559	1.28856
ENSMUSG00000024026.12	Glo1	24.4001	20.7298	3.89118	29.5874	6.75121	9.55284	16.1037	16.6042	11.9931	11.2101	3.34834	3.56281	1.51519	1.24847	3.31023	2.63935	2.01629	2.68127
ENSMUSG00000024036.15	Slc37a1	1.29761	2.06353	906.155	6.56256	2.64874	2.97242	1.30828	1.66153	2.1916	4.15738	2.18462	2.00407	0.99184	1.24195	1.7755	1.57853	1.21245	1.48319
ENSMUSG00000024038.16	Ndufv3	410.319	216.066	10.8977	738.883	62.8921	58.6104	78.219	103.693	318.372	349.124	27.9911	36.9068	5.24577	2.08371	2.84622	2.11639	2.24686	1.58807
ENSMUSG00000024042.6	Sik1	3.97705	1.52905	7.24794	12.6649	5.25677	7.08083	4.0018	3.28683	6.30208	9.096	4.62874	6.26258	0.993815	0.465206	1.72922	1.39236	1.13568	1.13066
ENSMUSG00000024045.5	Akap8	9.0872	13.6054	820.865	8.28762	20.8232	18.5953	16.2144	26.3811	5.33699	10.6792	16.0681	20.3563	0.560441	0.515726	1.35806	0.776056	1.29593	0.913491
ENSMUSG00000024048.14	Myl12a	18.0201	2.96478	2.90845	638.168	57.7392	38.3883	10.8084	12.6033	401.351	390.628	15.9164	14.9736	1.66723	0.235238	2.04525	1.6337	3.62765	2.56374
ENSMUSG00000024050.15	Wiz	10.8116	12.9952	2.30468	4.18798	16.0146	14.8588	18.1774	21.6414	4.19996	6.32583	16.6069	19.5584	0.594784	0.600478	0.692496	0.662044	0.964334	0.759714
ENSMUSG00000024055.14	Cyp4f13	5.17575	5.12872	218.014	3.46122	4.00501	8.50897	6.01604	7.43213	2.61738	4.13337	3.13003	3.67943	0.860326	0.690073	0.880529	0.837384	1.27954	2.31258
ENSMUSG00000024063.12	Lbh	27.3394	33.6063	1.49317	200.005	2.79395	5.91048	21.1389	17.6327	107.006	99.1697	1.1024	1.6447	1.29332	1.9059	2.03741	2.0168	2.53442	3.59366
ENSMUSG00000024065.7	Ehd3	32.0622	29.1827	19.4291	2.24127	1.95715	2.60518	35.7528	36.6985	1.00333	1.21702	1.34596	1.48371	0.896774	0.795203	1.48821	1.8416	1.4541	1.75586
ENSMUSG00000024066.8	Xdh	1.49958	1.06485	44.8571	25.3087	2.20171	3.49792	2.18411	6.1314	21.2318	38.1488	1.39196	1.32012	0.686587	0.173671	0.915098	0.66342	1.58173	2.6497
ENSMUSG00000024067.13	Dpy30	38.9183	27.0615	6.91911	41.1179	69.6534	61.4035	27.4969	21.7783	20.4116	20.462	140.138	157.662	1.41537	1.24259	2.19763	2.00948	0.497033	0.389463
ENSMUSG00000024068.6	Spast	7.69498	9.782	3.99566	6.6053	28.8924	22.5583	14.0577	12.0396	5.1253	5.2157	31.746	25.6795	0.547384	0.812482	1.34999	1.26643	0.910112	0.878456
ENSMUSG00000024070.15	Prkd3	1.57752	2.35353	24.411	3.97541	4.86484	5.27897	3.14591	3.31391	3.26869	2.50583	4.43837	3.25576	0.501452	0.710197	1.22241	1.58646	1.09609	1.62143
ENSMUSG00000024072.8	Yipf4	21.8932	35.1336	9.67574	32.8531	47.9033	43.8944	25.42	23.3491	14.0336	15.7145	21.7657	21.8478	0.861259	1.50471	1.73947	2.09062	2.20086	2.0091
ENSMUSG00000024073.14	Birc6	7.09471	17.3578	3.87109	6.68912	11.779	9.42815	12.1051	16.9738	4.70324	7.42681	14.0506	9.73091	0.586094	1.02262	2.05725	0.900672	0.838325	0.968887
ENSMUSG00000024078.6	Ttc27	4.04097	3.42138	7.01994	4.18986	16.343	13.5305	4.7512	5.38198	2.58082	2.85256	12.489	10.951	0.850517	0.63571	1.49994	1.4688	1.30859	1.23556
ENSMUSG00000024081.8	Cebpz	12.1449	12.7583	18.9924	5.99463	24.3671	16.2043	8.31004	8.53993	3.69301	4.27449	15.1697	10.9281	1.46148	1.49396	1.90087	1.40242	1.6063	1.48281
ENSMUSG00000024082.4	Ndufaf7	14.6556	12.4002	10.1227	18.9284	24.4089	22.3579	11.61	11.5106	6.54183	8.027	16.5849	14.2214	1.26233	1.07728	2.90322	2.3581	1.47176	1.57214
ENSMUSG00000024083.15	Pja2	34.7529	38.5556	55.3028	27.1841	28.1385	31.2549	97.7324	113.632	18.0003	22.4378	27.1997	22.1962	0.355593	0.339301	0.56236	1.21153	1.03452	1.40812
ENSMUSG00000024091.8	Vapa	115.294	94.4099	9.67607	64.2362	188.488	180.424	98.6054	85.4415	37.0259	34.8805	96.6318	86.1461	1.16925	1.10497	1.49362	1.84161	1.95058	2.0944
ENSMUSG00000024095.15	Hnrnpll	14.139	10.7995	37.8335	9.80829	82.9454	58.454	20.4507	21.1419	6.80564	7.28838	54.3262	50.5181	0.691369	0.510812	1.42177	1.34574	1.5268	1.15709
ENSMUSG00000024096.16	Ralbp1	106.86	127.998	13.2823	24.3439	22.3005	28.1541	28.4999	25.2918	11.4474	11.4506	10.1001	8.17169	3.74948	5.06085	3.30498	2.126	2.20796	3.44532
ENSMUSG00000024097.10	Srsf7	22.3549	25.8642	26.304	13.3645	56.7131	36.8204	32.2191	33.7525	7.06632	9.77143	29.552	32.1766	0.693841	0.76629	1.87966	1.36771	1.9191	1.14432
ENSMUSG00000024098.5	Twsg1	11.2195	11.3175	743.972	26.9508	9.77333	12.9165	11.7617	12.2817	19.0243	19.576	6.43697	5.17383	0.9539	0.921491	1.38266	1.37672	1.51831	2.49651
ENSMUSG00000024099.14	Ndufv2	231.848	210.763	9.95552	599.407	265.184	202.865	91.7858	78.0724	239.313	217.216	154.792	151.354	2.52597	2.69959	3.10879	2.7595	1.71317	1.34034
ENSMUSG00000024101.14	Wash1	10.8971	7.90978	30.4483	13.349	13.7963	18.597	8.25073	8.37836	5.84924	6.37291	10.479	10.9455	1.32074	0.944072	1.70202	2.09464	1.31658	1.69906
ENSMUSG00000024120.12	Lrpprc	8.70246	13.6156	4.43253	39.3855	18.7031	16.945	11.5056	18.388	26.937	32.2943	13.0206	10.7293	0.756366	0.740459	1.13036	1.21958	1.43642	1.57932
ENSMUSG00000024122.16	Pdpk1	11.3062	19.2572	7.47767	4.83658	24.3729	41.236	19.4725	17.1191	4.13972	3.41838	46.8464	127.844	0.580625	1.1249	1.07073	1.41487	0.520273	0.32255
ENSMUSG00000024127.14	Prepl	9.26858	4.0871	2.59552	12.0118	17.8128	8.85966	112.603	112.691	15.2133	24.3108	13.1507	10.6644	0.0823121	0.0362683	0.491522	0.494095	1.35451	0.830773
ENSMUSG00000024130.15	Abca3	6.83673	9.35286	463.538	2.66355	2.78566	4.3566	13.9389	20.3959	1.79317	2.7849	1.85895	1.78801	0.490478	0.458565	1.44744	0.956426	1.49852	2.43657
ENSMUSG00000024132.5	Eci1	20.9941	5.88814	4.14576	453.09	19.9228	22.866	13.2686	14.3024	176.282	171.953	6.47224	4.90349	1.58224	0.411688	2.62952	2.63497	3.07819	4.6632
ENSMUSG00000024137.8	E4f1	8.22132	8.20708	57.1677	3.41339	6.41816	6.96385	6.50917	10.756	3.09529	4.60061	6.04646	9.05889	1.26304	0.76302	1.33937	0.741943	1.06147	0.768731
ENSMUSG00000024140.9	Epas1	17.1416	21.5041	3.21295	73.2517	9.55088	20.8691	23.8692	34.0021	48.1554	72.9537	6.81242	7.48636	0.718149	0.632434	1.18715	1.00408	1.40198	2.78762
ENSMUSG00000024142.14	Mlst8	10.6108	10.7098	33.1261	4.12164	6.2631	9.18436	10.8089	13.2115	2.65118	3.42864	3.82371	4.63105	0.981672	0.810638	1.2119	1.20212	1.63797	1.98321
ENSMUSG00000024143.14	Rhoq	8.87715	8.50744	36.2825	31.3868	5.03138	7.44536	11.5558	11.5708	26.0405	30.7569	6.86279	8.09059	0.7682	0.735249	1.2721	1.02048	0.733139	0.920249
ENSMUSG00000024146.9	Cript	56.0556	40.1302	49.9332	32.3834	35.4619	33.1876	42.3343	40.1692	18.2936	18.5405	66.5134	67.753	1.32412	0.999029	1.98334	1.74663	0.533154	0.489833
ENSMUSG00000024150.11	Mcfd2	26.2008	29.4364	5.97888	45.5359	38.3603	74.2434	35.273	30.9124	24.9546	26.2441	24.0719	21.4415	0.742802	0.952249	2.00096	1.73509	1.59357	3.46261
ENSMUSG00000024151.13	Msh2	6.04767	6.50116	83.4543	5.42518	12.1473	7.00187	9.02509	10.0196	4.97159	5.37041	4.86307	4.96552	0.670095	0.648842	1.20261	1.0102	2.49786	1.4101
ENSMUSG00000024158.17	Hagh	140.055	61.8128	1.93602	67.5597	274.077	168.253	52.8956	44.5099	38.5887	26.6517	169.69	151.014	2.64777	1.38874	2.16266	2.53491	1.61516	1.11416
ENSMUSG00000024165.8	Hn1l	1.82616	1.62617	1.26243	2.33048	8.13095	5.77591	2.42414	1.93042	2.0207	2.13291	3.92298	3.99044	0.753323	0.842395	0.958093	1.09263	2.07265	1.44744
ENSMUSG00000024180.13	Tmem8	2.38071	3.21496	261.314	1.28826	22.2304	24.6601	4.5615	5.79076	1.75308	1.79066	40.8349	54.4301	0.521914	0.555189	0.72012	0.71943	0.544397	0.45306
ENSMUSG00000024181.8	Mrpl28	93.3144	89.2793	5.79981	198.386	51.6495	42.38	41.8034	31	61.514	56.123	20.8049	16.5501	2.23222	2.87998	4.24803	3.53484	2.48256	2.56071
ENSMUSG00000024182.16	Axin1	6.22374	3.76439	28.072	6.23404	24.7825	22.9709	8.18733	8.27193	5.59267	4.47181	19.4408	15.2369	0.760168	0.455081	1.03704	1.39408	1.27477	1.50758
ENSMUSG00000024187.14	Fam234a	5.43579	5.21358	1.02714	50.8319	23.4621	50.5806	6.21077	9.12011	33.5107	33.6492	31.3755	29.4874	0.875221	0.571658	0.837701	1.51064	0.747786	1.71533
ENSMUSG00000024188.15	Luc7l	21.9016	4.84825	29.9494	1.20141	16.7721	13.9159	16.2921	16.2127	3.28053	9.15995	14.1013	7.79558	1.34431	0.29904	0.313102	0.131159	1.1894	1.7851
ENSMUSG00000024190.6	Dusp1	21.8476	15.522	36.9728	53.3291	5.30839	5.9071	21.0546	18.9858	19.5876	37.6391	3.49103	8.71428	1.03766	0.817558	1.52899	1.41685	1.52058	0.677865
ENSMUSG00000024191.14	Bnip1	40.0446	38.4382	12.3423	30.862	24.0102	32.0014	14.2634	17.1411	13.7303	13.9341	22.2856	24.834	2.8075	2.24246	2.69279	2.21486	1.07739	1.28861
ENSMUSG00000024193.7	Phf1	30.2995	35.0268	191.128	12.9745	102.249	81.0555	20.471	25.5721	7.25519	12.4618	64.0008	81.3254	1.48012	1.36973	1.70117	1.04114	1.59762	0.996681
ENSMUSG00000024194.15	Cuta	361.91	345.936	108.76	163.377	59.0241	84.9819	75.4239	65.4732	49.6502	49.6714	22.5343	19.2813	4.79835	5.28362	3.84949	3.28917	2.6193	4.40748
ENSMUSG00000024197.9	Plin3	8.64533	9.9126	276.105	109.928	15.8334	31.7556	9.43247	8.65649	59.503	65.3259	9.03696	12.4984	0.91655	1.14511	1.82781	1.68276	1.75207	2.54076
ENSMUSG00000024208.15	Uqcc2	367.384	249.371	8.73588	254.549	210.187	206.113	105.117	85.3638	104.904	86.8901	256.758	280.533	3.49501	2.92128	2.63197	2.92955	0.818621	0.734719
ENSMUSG00000024212.8	Mllt1	16.5808	7.65905	124.261	8.47812	22.3272	16.4358	21.3174	22.1405	8.25279	8.74323	31.3224	31.0093	0.777803	0.345929	1.05854	0.969679	0.712819	0.530029
ENSMUSG00000024213.13	Nudt3	252.012	276.469	24.2988	126.302	88.0345	91.421	176.393	148.117	70.6883	77.8492	69.4316	80.1104	1.42869	1.86655	1.75787	1.62239	1.26793	1.14119
ENSMUSG00000024217.9	Snrpc	36.5996	38.1691	35.2944	37.604	70.5139	72.7666	8.73205	10.8463	7.72929	8.69613	40.2714	47.5552	4.19141	3.51907	3.14373	4.32422	1.75097	1.53015
ENSMUSG00000024218.12	Taf11	47.8611	34.1116	4.29546	30.8987	63.9823	47.4957	27.5896	24.3293	12.8857	13.293	26.5451	25.159	1.73475	1.40208	2.73903	2.32444	2.41033	1.88783
ENSMUSG00000024219.15	Anks1	3.27382	9.32584	2.79334	9.56185	5.05005	5.37731	3.91999	2.91606	4.28884	7.06242	4.00974	3.40455	0.835159	3.1981	1.00154	1.35391	1.25945	1.57945
ENSMUSG00000024220.13	Zfp523	11.417	2.99512	21.5096	3.16502	22.9116	15.6286	26.259	33.994	3.28306	5.83339	22.8238	26.9591	0.434784	0.0881071	0.850836	0.54257	1.00384	0.579716
ENSMUSG00000024222.16	Fkbp5	14.7731	15.7195	6.76104	33.4845	38.1399	67.9002	18.5423	15.5843	11.8304	11.6571	19.4542	16.7102	0.796724	1.00867	1.81816	2.87246	1.9605	4.0634
ENSMUSG00000024238.13	Zeb1	11.6052	13.1553	9.2551	6.4481	3.1196	4.1524	20.3563	15.6329	6.68842	7.94837	4.13709	3.38019	0.570103	0.841516	1.01086	0.811249	0.754057	1.22845
ENSMUSG00000024240.13	Epc1	5.73011	9.69767	1.74626	8.41602	18.9211	12.2123	14.4206	16.9419	6.34185	8.03702	18.1233	17.6874	0.397356	0.572408	1.45937	1.04716	1.04402	0.690455
ENSMUSG00000024241.6	Sos1	3.10989	4.7982	11.251	1.60876	3.31292	5.03503	8.31616	7.17435	1.37073	1.88509	5.10121	3.78517	0.373958	0.668799	1.27396	0.853415	0.649437	1.3302
ENSMUSG00000024247.14	Pkdcc	1.24791	1.5267	96.1808	9.96653	26.2175	51.9096	2.45848	2.84296	6.89794	5.7614	12.5992	9.45111	0.507592	0.537011	1.63106	1.72988	2.0809	5.49243
ENSMUSG00000024248.13	Cox7a2l	51.5666	8.86344	28.4584	88.0178	5.51098	5.96376	7.74496	21.2397	31.2742	30.9193	5.17195	14.4258	6.65809	0.417306	3.0754	2.84669	1.06555	0.413409
ENSMUSG00000024258.3	Polr2d	23.7695	22.4837	19.1526	24.6381	37.011	26.0341	13.3861	13.4134	8.38578	8.72144	15.182	12.3767	1.77568	1.67621	3.39365	2.82501	2.43782	2.10348
ENSMUSG00000024259.8	Slc25a46	12.9004	15.5116	7.969	22.7228	8.11411	12.3817	24.7467	22.2883	12.1476	13.2562	22.5304	21.7951	0.521296	0.695952	1.57665	1.71413	0.360141	0.568098
ENSMUSG00000024271.7	Elp2	24.4224	25.4304	3.94188	8.30175	24.8817	23.3572	28.0451	33.357	4.46794	8.07188	14.8181	13.9038	0.870825	0.762371	1.7836	1.02848	1.67914	1.67992
ENSMUSG00000024273.7	2700062C07Rik	11.0932	4.81287	3.82937	3.4383	11.1586	8.08419	8.6774	9.01434	1.03705	2.20652	14.514	11.7223	1.2784	0.533912	3.80106	1.55825	0.76882	0.689643
ENSMUSG00000024276.6	Zfp397	3.34751	4.73628	25.1845	3.496	5.25212	4.37503	8.13181	7.15266	4.01035	3.70783	11.5617	7.5424	0.411657	0.662171	0.954872	0.942869	0.45427	0.580058
ENSMUSG00000024277.14	Mapre2	60.4835	25.3735	3.61362	36.2038	6.91682	9.84303	100.829	98.6959	27.5055	46.278	4.50631	4.36385	0.599861	0.257088	0.915617	0.782312	1.53492	2.25558
ENSMUSG00000024283.14	Wac	3.1986	5.51246	25.9261	6.21608	19.5421	12.3453	28.361	34.6056	12.187	19.3952	35.9793	36.0846	0.112782	0.159294	0.296515	0.320496	0.543148	0.34212
ENSMUSG00000024286.7	Ccny	11.8957	12.2098	7.16708	27.4926	20.9476	17.8691	31.6445	27.5586	23.0036	22.8884	24.3671	20.3967	0.375918	0.443047	1.12704	1.20116	0.859667	0.876081
ENSMUSG00000024287.7	Thoc1	12.2841	15.4889	19.7518	6.34494	42.3163	27.9631	15.0209	18.3208	3.20248	4.92417	28.4961	28.005	0.817801	0.845429	2.23798	1.28853	1.48498	0.998503
ENSMUSG00000024290.8	Rock1	7.58659	13.2359	1.77878	14.5141	14.4203	11.1566	4.34249	4.87272	7.53179	8.03091	11.5481	8.50536	1.74706	2.71632	2.62246	1.80728	1.24872	1.31172
ENSMUSG00000024294.13	Mib1	14.3756	6.86104	15.7638	2.70094	27.7351	21.3934	15.9446	12.4488	2.00948	2.18125	32.1989	19.7832	0.901597	0.551142	0.885194	1.23825	0.861369	1.08139
ENSMUSG00000024304.14	Cdh2	4.01161	3.09054	32.6665	23.5847	13.6099	8.66016	19.5428	18.029	33.6633	36.4639	17.6012	11.2245	0.205274	0.17142	0.468277	0.646797	0.773238	0.77154
ENSMUSG00000024308.14	Tapbp	11.3747	21.2521	109.884	37.3919	96.0408	129.212	8.93542	10.4039	26.8341	28.1028	52.7334	53.8539	1.27299	2.04271	1.21735	1.33054	1.82125	2.3993
ENSMUSG00000024309.14	Pfdn6	179.036	178.513	6.66384	97.4751	107.384	82.7452	32.5687	30.4419	26.1563	24.0608	57.3273	35.3317	5.49717	5.86404	4.20104	4.0512	1.87317	2.34195
ENSMUSG00000024312.9	Wdr46	6.38958	5.4109	1.77942	8.30414	39.0827	33.6636	4.56376	8.00392	4.66427	3.8716	16.9178	18.4417	1.40007	0.676031	1.4287	2.14489	2.31015	1.82541
ENSMUSG00000024317.14	Rnf138	2.92218	3.34306	29.5634	2.03981	85.8497	117.161	4.73502	3.94969	1.32675	1.73959	110.501	144.255	0.617143	0.846412	1.34119	1.17258	0.776914	0.812177
ENSMUSG00000024319.17	Vps52	30.893	21.3111	9.74964	27.2398	40.166	37.904	31.3195	49.8917	17.8803	19.9502	39.1328	37.3941	0.986381	0.427148	1.65341	1.36539	1.0264	1.01364
ENSMUSG00000024325.8	Ring1	11.0279	10.9506	21.3132	12.3409	15.995	15.7691	9.85552	18.3259	5.44284	7.79773	7.38917	13.359	1.11895	0.597547	1.79128	1.58262	2.16466	1.18041
ENSMUSG00000024335.19	Brd2	54.5816	60.1759	105.495	19.4367	156.142	66.8934	44.785	45.1723	17.5967	27.94	158.281	118.254	1.21875	1.33214	1.2112	0.695659	0.986491	0.565675
ENSMUSG00000024346.5	Pfdn1	124.904	83.7545	4.98003	91.4407	70.8367	74.7339	39.3669	32.4761	39.0126	36.0672	62.1468	61.4873	3.17283	2.57895	2.70414	2.53529	1.13983	1.21544
ENSMUSG00000024350.5	Dnajc18	9.86307	9.40982	5.20508	5.02672	15.5925	14.3302	20.6165	20.558	4.55616	6.32185	20.9802	24.0188	0.478407	0.457721	1.09303	0.795134	0.743204	0.596623
ENSMUSG00000024352.11	Spata24	7.12885	7.20367	19.0704	5.21352	324.567	412.329	2.7553	2.92732	1.79883	2.70812	401.416	574.441	2.58732	2.46084	2.8936	1.92515	0.808555	0.717791
ENSMUSG00000024357.9	Sil1	26.005	19.3869	440.3	18.1527	105.017	104.271	11.9885	12.0481	8.58035	7.23696	78.6558	81.5004	2.16917	1.60913	2.22257	2.50833	1.33514	1.2794
ENSMUSG00000024359.8	Hspa9	91.2526	105.244	31.4182	387.232	214.907	182.922	71.0421	70.7575	164.97	185.974	134.376	115.486	1.28449	1.48739	2.66898	2.08219	1.5993	1.58393
ENSMUSG00000024360.7	Etf1	18.7855	15.912	26.6847	34.8566	60.2128	48.7929	24.8998	20.9116	22.7655	28.2103	63.6031	61.9703	0.754445	0.760915	1.38008	1.2356	0.946697	0.78736
ENSMUSG00000024369.16	Nelfe	29.0806	23.025	6.1605	21.082	146.314	122.822	20.1627	13.4172	9.28441	11.8101	87.9566	94.5649	1.4423	1.71608	2.87414	1.78508	1.66348	1.29882
ENSMUSG00000024382.13	Ercc3	5.26013	6.24441	1.42054	7.76592	35.7524	24.9531	9.50962	10.1033	4.55837	4.78385	21.9506	21.0249	0.553137	0.618056	1.35147	1.62336	1.62877	1.18683
ENSMUSG00000024384.3	Iws1	1.53048	1.48952	201.174	1.78381	9.15354	6.6558	3.48478	3.86213	1.55069	1.58921	7.74148	5.66746	0.439191	0.385672	0.916068	1.12245	1.1824	1.17439
ENSMUSG00000024387.13	Csnk2b	323.465	191.981	123.287	227.894	456.805	452.398	124.229	132.208	85.6917	89.6059	960.054	1011.09	2.60378	1.45211	2.34764	2.54329	0.475812	0.447438
ENSMUSG00000024392.17	Bag6	169.844	170.642	131.724	108.984	285.92	300.494	70.1801	93.1396	54.0821	69.2178	469.346	422.969	2.42011	1.83211	2.27962	1.5745	0.609189	0.710439
ENSMUSG00000024393.14	Prrc2a	219.812	470.376	59.6924	53.4746	264.336	192.764	82.1582	110.856	37.2537	50.2259	222.138	241.234	2.67547	4.24313	3.53586	1.06468	1.18996	0.799073
ENSMUSG00000024395.7	Lims2	14.9085	2.96103	7.77172	59.5595	11.2169	11.8551	7.05437	9.22622	30.8536	47.3897	13.0935	13.9238	2.11337	0.320937	1.9347	1.2568	0.856679	0.851428
ENSMUSG00000024397.14	Aif1	22.7196	31.7393	4.93442	5.14608	140.648	338.44	3.95586	3.80003	1.94861	2.55879	168.895	284.221	5.74328	8.35239	3.98834	2.01114	0.832754	1.19076
ENSMUSG00000024400.15	Wdr33	3.35896	4.70691	20.3159	6.39434	21.3839	17.8623	7.38064	8.31283	4.67399	5.42035	19.0537	16.1876	0.455105	0.566222	1.05572	1.17969	1.1223	1.10346
ENSMUSG00000024404.6	Riok3	7.89902	7.97313	9.63012	26.3969	39.5568	42.1249	14.5197	14.8852	15.7211	15.528	43.5266	40.0523	0.54402	0.535643	1.29227	1.69996	0.908797	1.05174
ENSMUSG00000024410.14	3110002H16Rik	7.26025	4.75679	7.33777	11.8635	10.6514	10.3895	12.4971	12.8004	9.93054	13.8811	5.87637	5.03919	0.580953	0.371614	0.969748	0.85465	1.81258	2.06174
ENSMUSG00000024413.13	Npc1	7.95117	11.2546	57.3445	9.59232	2.54134	4.60122	14.8348	16.7924	6.40093	9.77672	1.61322	1.74432	0.535982	0.670217	1.14636	0.981139	1.57531	2.63782
ENSMUSG00000024414.13	Mrpl27	14.9076	29.4648	18.8159	43.2145	3.89445	13.0145	17.8828	7.90683	9.91952	11.22	5.00559	3.91798	0.833626	3.7265	5.78097	3.85155	0.778019	3.32173
ENSMUSG00000024422.14	Dhx16	13.4003	22.4039	1.76902	14.8186	63.1889	56.9417	11.7937	19.0035	6.42468	10.4199	36.5975	46.6525	1.13623	1.17894	2.92869	1.42215	1.72659	1.22055
ENSMUSG00000024424.14	Ttc39c	6.12593	8.02656	82.367	1.95068	22.5137	23.8255	11.7672	10.5142	1.0601	1.32265	23.8213	28.4295	0.520593	0.763405	1.66873	1.47482	0.945108	0.838054
ENSMUSG00000024425.3	Ndfip1	148.259	69.4229	5.00716	127.871	169.404	263.892	344.021	308.496	60.3061	63.5495	97.623	89.7544	0.430958	0.225036	1.36582	2.01215	1.73529	2.94016
ENSMUSG00000024426.17	Atat1	37.6661	2.21772	28.9402	8.25645	20.0332	22.7479	28.9437	35.2341	2.45622	4.33883	27.2914	50.7136	1.30136	0.0629423	2.03856	1.90292	0.734048	0.448556
ENSMUSG00000024429.9	Gnl1	85.8418	98.9043	14.6124	29.0718	110.109	113.092	64.6782	64.0863	11.8896	11.7274	66.0836	71.6298	1.32721	1.5433	2.43408	2.47895	1.6662	1.57884
ENSMUSG00000024431.14	Nr3c1	14.619	17.434	72.0331	12.4763	3.82338	5.5575	18.6878	15.6274	9.90411	8.33104	3.11284	2.30569	0.782277	1.11561	1.47538	1.49757	1.22826	2.41034
ENSMUSG00000024442.5	0610009O20Rik	13.9285	9.12624	67.0416	88.3478	30.4884	23.7671	14.6902	19.0341	62.1077	61.2145	46.8745	42.1896	0.948146	0.479468	1.15981	1.44325	0.650425	0.563341
ENSMUSG00000024446.13	Rpp21	62.4404	39.9046	5.5009	63.2155	33.352	29.6243	20.3797	19.6019	22.9214	20.5706	28.0597	30.9356	3.06385	2.03575	2.92484	3.0731	1.18861	0.957612
ENSMUSG00000024456.16	Diaph1	5.51784	9.66932	1.49396	7.41012	8.6896	14.3595	10.2792	14.1417	5.89318	6.49724	8.50917	14.7069	0.536797	0.683747	0.933435	1.1405	1.0212	0.976379
ENSMUSG00000024472.9	Dcp2	6.26014	7.32832	51.5613	1.61044	5.12421	2.97412	9.05422	7.80045	2.15314	1.22644	4.61855	2.5203	0.691406	0.939473	0.693853	1.3131	1.10948	1.18007
ENSMUSG00000024474.5	Ik	83.3209	48.8315	13.9636	45.5137	295.881	193.686	67.163	60.8893	27.746	29.9881	140.17	124.803	1.24058	0.801971	1.85833	1.51773	2.11087	1.55193
ENSMUSG00000024483.18	Ankhd1	28.6087	42.4105	8.90633	13.628	33.0651	28.5214	21.2461	25.0908	10.7028	14.2001	58.8446	39.5335	1.34654	1.69028	1.30467	0.959709	0.561905	0.72145
ENSMUSG00000024487.4	Yipf5	13.3183	15.5884	4.66304	8.68589	31.1045	28.181	20.3977	18.6782	5.52242	6.01582	22.8887	20.744	0.652928	0.834578	1.61276	1.44384	1.35895	1.35851
ENSMUSG00000024491.15	Rbm27	9.827	18.2512	10.2628	3.98026	28.0413	18.414	7.49952	6.29589	2.48093	2.74826	32.5866	25.3633	1.31035	2.8989	1.87956	1.44828	0.860516	0.726009
ENSMUSG00000024493.8	Lars	3.82841	4.25938	6.29085	11.2096	16.664	12.5526	6.08006	8.94194	6.17489	9.17294	8.87375	7.92268	0.629666	0.476338	1.66203	1.22203	1.8779	1.58438
ENSMUSG00000024498.15	Tcerg1	15.7342	16.9663	40.5937	5.33929	29.7387	15.984	17.4024	20.662	4.06541	5.5303	27.0595	21.0217	0.904139	0.821136	1.54741	0.96546	1.09901	0.760356
ENSMUSG00000024507.6	Hsd17b4	12.7261	12.6559	82.2767	46.8176	39.7422	44.1082	19.6536	24.236	24.2185	28.906	22.3717	20.0985	0.647521	0.522194	1.67614	1.61965	1.77645	2.1946
ENSMUSG00000024513.16	Mbd2	44.0173	46.1703	8.58136	74.3339	46.3634	73.012	24.8885	27.7173	35.333	44.4793	29.0882	43.2699	1.76858	1.66576	2.32861	1.6712	1.59389	1.68736
ENSMUSG00000024515.13	Smad4	2.96561	3.01234	14.9798	11.55	8.7303	10.1608	10.0694	10.0947	8.85077	11.2662	7.31866	7.61443	0.294519	0.298407	0.969561	1.02519	1.19288	1.33442
ENSMUSG00000024516.12	Sec11c	75.8071	50.6596	48.3356	11.5886	12.9538	12.6906	30.5161	23.2226	7.89374	5.86635	6.5513	6.12609	2.48417	2.18148	1.89768	1.97543	1.97729	2.07157
ENSMUSG00000024527.9	Afg3l2	15.568	10.0194	42.5618	61.5122	30.764	24.7784	25.708	23.4074	36.8231	38.5148	21.9989	18.6166	0.60557	0.428043	1.31264	1.59711	1.39844	1.33099
ENSMUSG00000024537.4	Psmg2	22.8067	32.3645	8.37944	39.3144	50.2362	48.9136	11.6011	11.4957	14.77	12.5524	28.372	33.5401	1.96592	2.81536	2.88164	3.13202	1.77063	1.45836
ENSMUSG00000024539.17	Ptpn2	4.61218	10.1184	16.1168	13.658	31.4027	31.1115	9.10648	10.504	5.58191	7.52553	26.6444	25.0082	0.506472	0.963293	1.50118	1.81489	1.17859	1.24405
ENSMUSG00000024560.6	Cxxc1	13.7547	4.91392	14.3296	14.1862	43.9762	21.2498	14.3823	20.6332	9.94366	12.8224	29.2662	29.9013	0.956362	0.238156	1.62081	1.10636	1.50263	0.710666
ENSMUSG00000024561.8	Mbd1	6.57765	4.71285	6.6825	19.6054	14.1772	12.1114	7.90408	8.99436	8.56345	10.6038	8.75634	7.87873	0.832184	0.523979	1.67334	1.8489	1.61907	1.53722
ENSMUSG00000024563.15	Smad2	4.47972	4.92746	2.03375	6.58711	17.8208	11.8083	11.3367	10.0725	3.93725	4.01168	9.39886	10.8638	0.395151	0.489198	1.69725	1.64198	1.89606	1.08694
ENSMUSG00000024566.8	Atp9b	3.53301	3.98718	72.7829	3.23973	17.3522	19.0917	9.83838	10.8788	2.60902	3.5101	26.7262	27.5089	0.359105	0.366508	0.779507	0.922972	0.649256	0.694019
ENSMUSG00000024570.6	Rbfa	50.6159	36.2735	75.8461	66.0894	31.5185	36.698	16.983	18.3124	21.2272	21.5505	11.9364	11.2932	2.98038	1.98081	3.42875	3.06673	2.64053	3.24956
ENSMUSG00000024571.14	Gm16286	12.4582	138.631	34.9106	55.6579	24.0522	37.4953	59.4085	47.8929	23.5776	21.8782	11.9832	10.7109	0.209703	2.8946	3.21688	2.54399	2.00716	3.50066
ENSMUSG00000024576.14	Csnk1a1	35.5812	63.6198	6.20399	45.5459	148.606	116.3	73.4909	60.5951	35.0973	36.0224	123.881	125.013	0.484159	1.04992	0.99468	1.26438	1.19958	0.930305
ENSMUSG00000024580.7	Grpel2	4.8509	3.93436	6.47267	5.10004	2.87007	3.06019	4.35349	4.04919	2.36421	2.55378	2.27458	1.63018	1.11426	0.97164	2.62413	1.99706	1.2618	1.87721
ENSMUSG00000024581.12	Napg	53.0186	64.6535	49.1957	7.89833	17.5914	13.3493	59.2522	54.8293	4.58842	6.09818	10.5632	7.40029	0.894796	1.17918	1.41065	1.29519	1.66534	1.80389
ENSMUSG00000024583.2	Txnl1	50.0389	36.2659	33.1598	45.7684	43.5294	36.8631	34.8963	29.4065	22.3188	22.5558	17.4458	16.7606	1.43393	1.23326	2.20423	2.02912	2.49512	2.1994
ENSMUSG00000024587.9	Nars	43.6221	42.718	38.8727	36.1475	29.3521	31.8612	72.5678	71.9056	18.5701	20.6069	13.7417	13.0092	0.601121	0.594085	1.78565	1.75414	2.13598	2.44913
ENSMUSG00000024588.8	Fech	12.7598	7.59522	10.6653	46.8846	17.0329	17.1911	22.4353	22.1497	37.1767	42.5637	14.3845	13.8664	0.568736	0.342904	1.04562	1.10152	1.18411	1.23976
ENSMUSG00000024592.15	C330018D20Rik	3.79307	3.33799	6.49133	9.78461	4.18293	3.88745	5.05811	3.6956	6.25494	6.05567	4.32136	6.08941	0.749899	0.903234	1.7051	1.61578	0.967966	0.638395
ENSMUSG00000024594.8	Prrc1	2.34479	2.6855	2.24761	8.25203	8.61801	12.3936	3.86844	4.19013	4.98946	5.51472	7.13354	7.34493	0.606134	0.64091	1.30101	1.49636	1.2081	1.68737
ENSMUSG00000024597.10	Slc12a2	3.19496	11.3326	9.74093	3.24774	5.67459	6.18403	15.3861	17.8477	2.22879	2.5708	5.52112	4.12999	0.207652	0.634961	1.00845	1.26332	1.0278	1.49735
ENSMUSG00000024603.7	Dctn4	10.4654	15.4574	10.7699	12.2682	31.643	22.5956	29.2341	26.3174	11.2391	12.675	35.1692	28.9392	0.357986	0.587346	0.8667	0.967904	0.899736	0.780797
ENSMUSG00000024604.7	Rbm22	12.5345	6.81001	230.663	14.2001	19.9711	15.0468	18.1771	22.6417	7.76428	12.6731	11.2223	11.9851	0.689578	0.300773	1.38711	1.1205	1.7796	1.25546
ENSMUSG00000024608.10	Rps14	415.093	374.72	392.394	171.548	276.372	259.745	139.098	142.506	143.597	119.355	167.947	159.885	2.98419	2.6295	1.60633	1.4373	1.6456	1.62458
ENSMUSG00000024610.14	Cd74	18.1879	90.2081	6.92842	407.188	55.9092	283.565	6.77494	13.5757	184.601	206.252	23.106	32.6799	2.68459	6.64481	2.12564	1.97423	2.41968	8.67707
ENSMUSG00000024613.16	Tcof1	14.067	22.0267	6.97742	5.67592	10.9492	11.0754	7.14694	7.63167	4.16899	5.0879	9.13932	7.52612	1.96826	2.88623	1.6619	1.11557	1.19803	1.4716
ENSMUSG00000024614.6	Tmx3	11.128	13.8176	8.25881	7.45343	6.38484	10.6917	17.4524	14.7434	4.64122	5.27777	4.47173	3.65994	0.637623	0.937206	1.50336	1.41223	1.42782	2.92128
ENSMUSG00000024621.15	Csf1r	26.8105	18.2352	10.5797	9.78834	4.37332	21.4937	16.4016	19.3575	7.05315	7.46453	3.66489	2.78067	1.63463	0.942018	1.17094	1.31131	1.1933	7.7297
ENSMUSG00000024639.5	Gnaq	74.1427	79.8498	1.66215	6.9008	7.72016	11.0482	49.7446	45.1829	3.81306	6.52568	4.87192	3.23404	1.49047	1.76726	2.77459	1.05748	1.58462	3.41623
ENSMUSG00000024642.16	Tle4	5.50153	7.7632	20.2256	2.22288	4.79686	6.5893	12.1905	11.4359	1.49411	1.65279	3.62587	2.14319	0.451298	0.678844	1.11247	1.34493	1.32295	3.07453
ENSMUSG00000024644.16	Cndp2	33.2583	24.0049	30.0928	20.2119	31.1413	49.4248	19.6971	19.4449	9.0002	9.28877	21.4377	18.011	1.68848	1.23451	2.24723	2.17595	1.45264	2.74414
ENSMUSG00000024645.4	Timm21	4.3777	3.8787	126.149	37.1865	8.93879	13.9166	5.70563	7.83174	17.4917	20.4227	8.01561	12.2184	0.767259	0.495253	1.7204	1.82084	1.11517	1.13898
ENSMUSG00000024646.13	Cyb5a	94.4645	64.5188	19.088	88.1063	59.2147	96.8216	47.0173	33.5748	43.9095	38.6249	28.3461	24.6471	2.00915	1.92164	2.87294	2.28108	2.08899	3.92832
ENSMUSG00000024654.8	Asrgl1	69.6441	53.7896	1165.41	20.9445	373.885	315.853	51.0815	43.6626	9.01001	9.71355	267.065	244.662	1.36339	1.23194	2.11853	2.15622	1.39998	1.29098
ENSMUSG00000024661.6	Fth1	733.655	71.4925	30.7243	1253.46	221.788	268.069	1769.16	1729.81	1418.32	1200.45	227.921	196.87	0.414691	0.0413295	0.82168	1.04416	0.97309	1.36166
ENSMUSG00000024668.7	Sdhaf2	16.2931	12.1359	57.2432	31.9424	9.21093	10.5619	14.3185	12.4779	15.1454	16.3448	7.62816	7.27763	1.13791	0.972594	2.02863	1.95429	1.20749	1.45129
ENSMUSG00000024683.5	Mrpl16	36.9069	26.5236	17.0681	66.4337	32.0383	21.3075	17.9198	16.8148	28.0562	30.1471	21.605	18.3573	2.05955	1.5774	2.0403	2.20365	1.48291	1.16071
ENSMUSG00000024687.10	Osbp	5.95418	7.60763	31.2252	27.7156	23.8066	29.884	16.7916	16.5236	18.2107	26.6012	23.987	30.7314	0.354593	0.460409	0.937258	1.04189	0.992479	0.972426
ENSMUSG00000024695.15	Zfp91	46.1494	50.3146	39.8431	22.1848	65.8686	52.2884	32.8863	27.3671	17.1479	18.6385	74.008	59.3203	1.4033	1.83851	1.82093	1.19026	0.89002	0.88146
ENSMUSG00000024712.9	Rfk	24.4923	26.4996	29.7266	42.8503	19.9234	22.1031	29.8892	25.9547	26.3806	28.8253	31.2731	29.6332	0.819436	1.021	1.51032	1.48655	0.637079	0.745888
ENSMUSG00000024725.12	Ostf1	9.78788	6.22836	4.30301	24.2678	10.247	17.3014	5.71464	4.96832	10.6009	9.51618	3.42548	3.58809	1.71277	1.25361	2.80415	2.55016	2.99139	4.82189
ENSMUSG00000024732.7	Ccdc86	3.48576	2.2584	38.6089	4.89141	15.5288	15.1283	2.8844	3.1213	2.36623	2.99024	14.164	15.3482	1.20849	0.723542	1.81851	1.63579	1.09636	0.985672
ENSMUSG00000024740.9	Ddb1	13.3459	10.3324	49.7373	43.972	113.38	84.2791	41.0221	52.9192	29.6544	37.5968	94.442	78.6653	0.325334	0.195249	1.30196	1.16957	1.20052	1.07136
ENSMUSG00000024750.10	Zfand5	41.4864	50.3083	54.2491	57.5237	20.7015	28.9986	48.7227	42.0074	27.39	30.3689	15.1299	13.4294	0.85148	1.19761	1.81589	1.89416	1.36826	2.15934
ENSMUSG00000024758.14	Rtn3	397.151	523.315	1.63894	57.1961	137.092	131.546	275.766	243.829	23.6263	34.1448	98.0573	77.8845	1.44017	2.14624	2.29613	1.6751	1.39808	1.68899
ENSMUSG00000024759.13	Atl3	1.0918	1.14537	3.15394	1.93139	15.7089	23.2639	4.87736	5.19943	1.82536	2.0043	36.0583	48.4436	0.22385	0.220288	0.897869	0.963627	0.435651	0.480226
ENSMUSG00000024764.9	Naa40	4.80793	5.94866	61.6579	4.26696	39.83	32.46	7.36925	12.1158	2.86296	4.74392	27.1276	30.8054	0.652431	0.490986	1.10164	0.899458	1.46825	1.05371
ENSMUSG00000024767.11	Otub1	250.733	161.57	44.1294	60.3114	48.7601	52.9063	132.9	110.951	26.4024	26.5961	28.6104	25.8094	1.88663	1.45623	2.33531	2.26768	1.70428	2.04988
ENSMUSG00000024780.6	Cdc37l1	15.2933	12.8063	7.92229	52.9287	20.9259	24.3097	30.4778	22.0278	26.9166	27.6077	23.2398	27.6846	0.501784	0.581369	1.63949	1.91717	0.900433	0.878093
ENSMUSG00000024781.15	Lipa	5.08774	2.75576	77.1006	10.6568	6.0984	11.6093	10.1366	8.58694	8.33753	12.7367	3.2196	3.43242	0.501918	0.320924	0.950196	0.836705	1.89414	3.38226
ENSMUSG00000024782.7	Ak3	61.1982	41.4345	3.14895	73.1108	24.1632	38.2587	62.788	64.341	50.1421	59.435	17.1891	19.4781	0.974681	0.643984	1.53764	1.2301	1.40573	1.96419
ENSMUSG00000024785.6	Rcl1	4.45452	1.17569	12.4652	2.70965	7.35281	3.90305	8.33339	8.21269	1.79586	1.83045	4.53682	3.96097	0.534539	0.143155	1.75345	1.48032	1.6207	0.985377
ENSMUSG00000024787.13	Snx15	33.176	29.4511	16.0098	13.5837	12.5008	12.4355	23.9735	24.9025	6.55922	9.74743	9.26553	8.94961	1.38386	1.18266	1.90041	1.39357	1.34917	1.3895
ENSMUSG00000024792.8	Zfpl1	36.2329	29.1052	18.7787	15.5188	31.0551	35.9097	21.7671	22.9377	8.30387	10.7435	19.9261	24.8063	1.66457	1.26888	1.92799	1.44449	1.55852	1.4476
ENSMUSG00000024797.12	Vps51	43.8532	48.203	17.194	14.8275	33.5235	32.4571	24.3804	22.5123	6.9174	9.36594	20.2955	18.0385	1.7987	2.14118	2.7147	1.58313	1.65177	1.79933
ENSMUSG00000024800.7	Rpp30	14.2117	12.5248	31.3785	17.4946	36.1088	35.5173	11.7231	11.0579	8.10233	8.67459	41.0753	37.8015	1.21228	1.13266	2.1221	2.01677	0.879089	0.939572
ENSMUSG00000024805.15	Pcgf5	1.7433	1.74706	5.51558	32.8223	57.2695	37.4125	4.43473	3.03369	16.9187	14.715	38.9235	30.7187	0.393101	0.575886	1.85467	2.23053	1.47133	1.21791
ENSMUSG00000024807.17	Syvn1	12.3247	19.7008	10.7341	3.0839	25.7334	28.0983	16.4656	19.7963	5.64731	8.27346	17.8225	19.921	0.748511	0.995178	0.976674	0.372746	1.44387	1.41049
ENSMUSG00000024811.11	Tnks2	12.3841	27.0048	6.55502	15.3682	18.0155	23.7815	25.1021	23.3969	10.6264	15.093	12.8041	6.43971	0.493347	1.1542	1.01013	1.01823	1.40701	3.69295
ENSMUSG00000024812.9	Tjp2	7.10023	7.14448	6.73624	5.36121	14.8016	15.1218	6.78805	8.15566	3.15509	4.18412	9.30565	11.8115	1.04599	0.876015	2.0776	1.28132	1.5906	1.28026
ENSMUSG00000024817.13	Uhrf2	12.9659	9.98056	95.8222	10.0044	11.1011	9.1552	16.6431	15.8652	7.11892	8.07231	10.9698	7.52313	0.779052	0.629085	0.946244	1.23935	1.01197	1.21694
ENSMUSG00000024829.12	Mrpl21	78.7363	35.5288	15.8379	67.9743	41.5891	23.9965	25.9432	22.6838	32.3652	22.2174	12.3366	11.7054	3.03494	1.56626	2.96066	3.0595	3.37121	2.05003
ENSMUSG00000024841.7	Eif1ad	23.2022	17.6955	1.36848	13.4659	27.6745	20.3315	10.3396	9.69505	7.68143	8.09399	18.6901	15.126	2.24401	1.82521	2.06184	1.66369	1.48071	1.34415
ENSMUSG00000024843.15	Chka	3.11771	2.97423	162.416	1.64631	27.8605	32.2758	23.1881	30.2447	3.14971	2.62518	37.6584	36.1011	0.134453	0.0983388	0.434477	0.627123	0.739823	0.89404
ENSMUSG00000024844.14	Banf1	179.706	192.302	60.5094	158.286	132.644	134.567	44.0729	46.9343	54.3588	58.9745	63.9811	65.4632	4.07747	4.09725	2.98784	2.68397	2.07317	2.05561
ENSMUSG00000024853.9	Sf3b2	83.2424	93.831	22.6593	65.3724	153.935	114.749	71.611	69.1789	33.0833	37.659	88.4833	76.9109	1.16242	1.35635	1.829	1.7359	1.7397	1.49197
ENSMUSG00000024858.13	Adrbk1	71.0817	112.426	18.5724	25.0213	11.5104	14.0671	71.3579	80.5814	25.6546	19.5451	7.67889	10.1742	0.996129	1.39518	0.883244	1.28018	1.49897	1.38263
ENSMUSG00000024866.9	Acy3	2.81167	1.67963	106.632	29.3372	4.09161	8.00444	1.01611	1.06145	9.66857	12.2601	2.28239	3.50717	2.7671	1.58239	1.92091	2.3929	1.79268	2.28231
ENSMUSG00000024870.5	Rab1b	122.31	40.2987	63.4	137.333	83.4053	62.8647	84.3133	78.4929	71.9463	84.9214	70.1514	66.511	1.45067	0.513406	1.48211	1.61718	1.18893	0.945177
ENSMUSG00000024875.4	Yif1a	14.5982	7.18828	9.55402	62.5942	27.8298	25.3943	7.59279	9.10934	28.9765	26.3316	20.0962	22.8746	1.92263	0.78911	2.18798	2.37715	1.38483	1.11015
ENSMUSG00000024889.3	Rce1	11.9009	13.5725	7.70161	6.24698	18.3727	17.8718	9.91627	9.79998	4.00217	3.60871	13.1145	10.7919	1.20013	1.38495	2.38721	1.73109	1.40095	1.65603
ENSMUSG00000024896.8	Minpp1	13.8233	13.156	6.90203	7.3617	13.9675	25.8506	18.2747	16.7377	3.28044	3.39173	7.87772	5.72445	0.756421	0.786012	2.34774	2.17048	1.77303	4.51582
ENSMUSG00000024899.6	Papss2	3.2257	4.36215	4.89591	7.25735	5.22234	13.0335	4.90578	4.29324	4.39315	4.24425	2.27233	1.91639	0.65753	1.01605	1.57109	1.70992	2.29823	6.80107
ENSMUSG00000024900.4	Cpt1a	2.60865	4.88947	35.9374	8.04066	13.9433	25.7246	5.12378	7.17698	7.10342	9.61426	9.77324	9.581	0.509126	0.681271	0.689233	0.836326	1.42668	2.68496
ENSMUSG00000024902.4	Mrpl11	28.0451	33.9123	12.3068	33.3514	27.2736	29.0173	12.8681	12.0856	12.2919	11.339	18.5683	18.8879	2.17943	2.80601	2.92367	2.9413	1.46882	1.53629
ENSMUSG00000024908.14	Ppp6r3	7.3142	12.7753	14.3011	16.9438	28.0618	21.1895	14.5328	18.8979	11.1915	14.9937	22.2478	17.3614	0.503288	0.676017	1.09966	1.13006	1.26133	1.22049
ENSMUSG00000024909.14	Efemp2	14.9099	8.17057	36.7339	8.43854	12.3372	16.8473	9.96568	11.234	5.44539	6.90188	7.34673	5.76636	1.49613	0.727309	2.62627	1.22264	1.67928	2.92166
ENSMUSG00000024911.5	Fibp	52.8699	44.6091	9.14423	35.8272	40.2896	36.1636	22.1326	26.4366	11.4831	13.2847	20.5574	18.303	2.38877	1.6874	3.19894	2.69687	1.95986	1.97582
ENSMUSG00000024913.16	Lrp5	2.0303	2.53125	257.77	11.4388	6.93144	8.03737	1.33875	2.08605	12.2507	14.6528	8.48524	12.1195	1.51657	1.21341	0.746424	0.780653	0.816883	0.663179
ENSMUSG00000024914.16	Drap1	247.887	200.909	24.302	240.657	440.071	293.547	107.271	120.711	121.605	114.689	201.864	229.242	2.31085	1.66438	2.11973	2.09835	2.18004	1.28052
ENSMUSG00000024921.17	Smarca2	113.114	254.274	26.5162	34.8598	196.115	206.704	71.0137	76.4816	14.512	24.7038	115.452	129.724	1.59285	3.32464	1.67462	1.41111	1.69867	1.59341
ENSMUSG00000024925.10	Rnaseh2c	45.4204	26.2847	14.4082	22.6688	35.2719	26.7197	15.4446	14.9487	7.91307	6.63887	16.651	13.3256	2.94086	1.75833	3.35093	3.41456	2.11831	2.00514
ENSMUSG00000024926.9	Kat5	33.2059	28.3246	12.8803	11.9915	51.511	34.41	30.8093	28.6619	7.76783	9.11945	48.6207	42.8444	1.07779	0.988231	1.85485	1.31494	1.05944	0.80314
ENSMUSG00000024927.7	Rela	6.97891	6.683	33.158	19.2859	29.8962	46.9408	8.44575	11.1253	9.96274	14.5868	21.3423	22.9533	0.826322	0.600703	1.29285	1.32215	1.4008	2.04506
ENSMUSG00000024941.8	Scyl1	32.273	14.3238	12.0056	38.7287	23.7941	19.9504	27.7059	31.2915	22.4616	24.8941	14.9291	16.1164	1.16484	0.457754	1.47621	1.55574	1.5938	1.23789
ENSMUSG00000024942.16	Capn1	12.0183	16.4013	3.30932	14.2719	3.59918	5.69634	8.50482	10.2638	7.0065	10.5677	1.27354	1.55033	1.41312	1.59797	1.7135	1.35053	2.82613	3.67428
ENSMUSG00000024943.8	Smc5	1.7596	3.07166	90.1339	4.05287	50.7634	38.37	4.40526	5.21892	2.75958	3.07888	47.7689	34.726	0.399432	0.588563	1.19921	1.31635	1.06269	1.10493
ENSMUSG00000024944.5	Arl2	176.957	151.745	8.21122	79.2407	22.0249	31.1012	36.7127	33.2721	29.4016	25.685	11.5807	21.8637	4.82004	4.56074	3.06562	3.0851	1.90186	1.42251
ENSMUSG00000024952.12	Rps6ka4	10.4535	11.7606	948.134	8.20982	10.097	12.2654	9.68255	9.41681	4.15684	4.78524	8.13172	7.70687	1.07962	1.2489	1.97535	1.71566	1.24168	1.59149
ENSMUSG00000024953.16	Prdx5	593.152	242.933	91.0256	672.693	182.995	143.185	179.028	125.44	232.572	165.343	85.3431	73.9493	3.31317	1.93664	4.07674	4.06848	2.14423	1.93626
ENSMUSG00000024955.13	Esrra	36.6774	43.2264	23.0287	106.167	12.2501	14.2889	22.9048	24.0558	44.3084	50.3027	7.33484	8.75066	1.6013	1.79692	2.05437	2.11056	1.67013	1.6329
ENSMUSG00000024958.12	Gpr137	35.9023	21.5109	20.115	18.5181	87.9731	61.6402	49.6288	52.6093	12.2191	12.3141	73.7193	78.3349	0.723416	0.40888	1.88465	1.5038	1.19335	0.78688
ENSMUSG00000024959.13	Bad	34.9454	18.2576	3.46	17.1539	37.2253	26.8516	18.6632	22.3023	9.10993	8.45084	31.1796	33.5393	1.87242	0.818639	2.20803	2.02984	1.1939	0.800601
ENSMUSG00000024960.8	Plcb3	6.04109	12.2628	352.269	4.76209	7.07719	11.0423	4.59858	7.03185	2.37912	3.84946	4.36506	4.82979	1.31369	1.7439	1.45432	1.23708	1.62133	2.28629
ENSMUSG00000024962.13	Vegfb	63.615	26.6641	34.3	329.259	8.88306	11.9758	64.2774	77.4516	252.71	255.473	7.59275	7.52766	0.989695	0.344268	1.39397	1.28882	1.16994	1.5909
ENSMUSG00000024963.11	Dnajc4	27.3573	6.68334	92.473	39.1921	25.2458	25.0587	16.1213	15.5253	22.7619	27.1813	40.5143	47.6122	1.69696	0.430481	1.5069	1.44188	0.623135	0.526309
ENSMUSG00000024966.8	Stip1	207.791	158.85	9.56667	84.7162	159.595	118.466	113.024	114.04	47.1839	54.3612	80.0236	81.1322	1.83847	1.39294	1.95984	1.55839	1.99435	1.46016
ENSMUSG00000024969.15	Mark2	40.2619	48.0022	15.3581	11.1988	41.3095	37.6327	35.5816	25.9064	8.75365	12.2421	45.5459	49.4765	1.13154	1.85291	1.09288	0.914783	0.906985	0.760619
ENSMUSG00000024974.10	Smc3	16.252	19.6717	6.11067	9.435	44.2304	30.8223	17.3174	14.0028	7.25645	7.7276	28.388	24.1461	0.938478	1.40483	2.11648	1.22095	1.55807	1.27649
ENSMUSG00000024975.12	Pdcd4	51.4506	40.9473	6.7453	11.6956	160.673	121.046	36.0765	29.8656	5.30927	5.93474	76.9966	78.2644	1.42615	1.37105	1.15094	1.97069	2.08675	1.54662
ENSMUSG00000024976.13	Shoc2	11.0742	12.7749	9.23485	8.45691	11.2333	14.4901	19.1209	16.4036	6.72893	7.28091	12.0816	8.96941	0.579168	0.778787	1.00243	1.16152	0.929787	1.6155
ENSMUSG00000024981.5	Acsl5	17.4387	12.7486	12.5542	6.55318	6.79697	11.8364	19.7147	16.1356	5.14004	4.23723	7.29122	9.8391	0.884553	0.790092	1.79665	1.54657	0.932212	1.203
ENSMUSG00000024982.9	Zdhhc6	8.65248	6.35348	3.48554	10.0323	9.56078	12.6018	9.98281	7.91728	5.99681	6.8749	9.478	7.88721	0.866737	0.802483	2.09347	1.45927	1.00873	1.59775
ENSMUSG00000024983.9	Vti1a	14.3959	11.1667	2.41636	4.23445	4.42018	5.76264	21.3767	18.1175	4.2184	3.4448	3.33479	2.82247	0.673439	0.616348	0.826271	1.22923	1.32547	2.0417
ENSMUSG00000024985.18	Tcf7l2	17.9596	31.5871	23.2173	2.4629	1.45497	4.37409	21.296	14.3745	1.05448	1.92637	1.36182	2.74228	0.843333	2.19743	2.29151	1.27852	1.0684	1.59505
ENSMUSG00000024991.7	Eif3a	20.6963	32.9044	1.11227	20.3759	64.0429	54.4303	25.149	23.072	20.0796	20.0168	56.1986	43.22	0.822947	1.42616	1.15626	1.01794	1.13958	1.25938
ENSMUSG00000024993.15	Fam45a	7.55881	8.6319	162.854	1.35715	47.3863	33.0318	18.4062	16.7774	4.58808	3.09165	74.1566	55.5304	0.410667	0.514497	0.242426	0.438971	0.639003	0.594841
ENSMUSG00000024997.7	Prdx3	31.3723	23.0169	16.5808	243.821	49.001	90.4288	40.4784	35.6568	111.825	124.463	18.8623	14.8676	0.775039	0.645511	1.45633	1.95898	2.59783	6.08229
ENSMUSG00000025016.10	Tm9sf3	26.1505	32.292	14.534	17.9713	30.2757	35.5265	36.0284	27.9958	11.9492	10.716	23.6844	19.2442	0.72583	1.15346	1.3876	1.67705	1.2783	1.84609
ENSMUSG00000025024.6	Smndc1	15.4956	18.3318	10.0989	15.4039	27.3277	22.2311	14.3383	13.2003	9.17911	9.91541	21.4802	23.519	1.08072	1.38874	1.58338	1.55353	1.27223	0.945242
ENSMUSG00000025025.13	Mxi1	20.2991	17.4235	11.414	9.4338	23.0902	37.8711	21.1407	17.6584	9.56873	8.67728	26.5609	24.1673	0.960189	0.986701	1.0554	1.08718	0.869331	1.56704
ENSMUSG00000025026.14	Add3	13.0608	20.1617	24.7822	12.5787	47.1727	52.1272	27.1083	29.7568	8.05788	9.08478	32.7457	29.5081	0.481801	0.677548	1.4165	1.38459	1.44058	1.76654
ENSMUSG00000025027.17	Xpnpep1	12.7748	7.20199	21.4355	20.8815	58.6107	59.1633	9.32091	11.1683	8.47468	8.51693	38.5237	42.9353	1.37055	0.644859	2.92426	2.45177	1.52142	1.37796
ENSMUSG00000025034.8	Trim8	69.3629	59.5737	96.2639	19.95	5.09216	9.96904	33.1402	27.238	10.8895	9.70701	2.31654	2.12126	2.09301	2.18715	1.96846	2.05522	2.19817	4.69959
ENSMUSG00000025035.8	Arl3	275.02	74.728	15.7269	75.4451	377.125	213.101	120.47	96.8732	34.3639	29.9677	239.442	206.167	2.2829	0.771401	2.80131	2.51755	1.57502	1.03363
ENSMUSG00000025040.13	Fundc1	18.0381	12.3478	12.5773	15.6011	5.83784	8.1184	28.3454	25.4942	10.1586	10.6226	3.45729	2.31031	0.636368	0.484339	1.54813	1.46868	1.68856	3.51399
ENSMUSG00000025041.16	Nt5c2	16.5911	11.7344	2.23157	14.2553	27.3774	26.612	11.3028	14.5746	6.31105	8.89566	25.0866	27.3343	1.46787	0.805123	1.9929	1.6025	1.09132	0.973574
ENSMUSG00000025047.8	Pdcd11	1.56941	2.17341	10.1332	2.40255	5.74489	5.53198	2.74257	4.0317	1.86093	2.50252	4.08605	4.26677	0.57224	0.539081	1.19917	0.960051	1.40598	1.29653
ENSMUSG00000025060.14	Slk	3.71504	4.13175	65.8682	14.6968	9.85904	7.4369	14.6205	13.895	16.0336	18.3109	11.341	7.60929	0.254098	0.297356	0.631997	0.802625	0.869325	0.977345
ENSMUSG00000025066.9	Sfr1	113.921	135.475	280.06	70.6573	114.646	129.945	70.9504	65.0589	43.3419	42.8926	67.4154	55.6844	1.60565	2.08235	1.51973	1.64731	1.70059	2.3336
ENSMUSG00000025068.7	Gsto1	55.2753	37.0574	2.89122	286.224	16.206	25.6575	30.2777	26.0935	109.453	121.73	5.60214	4.79625	1.82561	1.42018	2.55873	2.3513	2.89283	5.34949
ENSMUSG00000025089.15	Gfra1	6.34475	4.82086	34.4956	2.50163	1.81511	1.64271	18.4581	11.8154	1.72944	1.3638	3.07134	3.02747	0.343737	0.408017	1.67177	1.8343	0.590981	0.542601
ENSMUSG00000025102.14	3110040N11Rik	15.4185	16.6107	27.8064	31.1856	16.7288	14.7026	10.1078	8.23769	12.3787	8.22637	8.55378	8.36351	1.5254	2.01643	2.7867	3.79093	1.95571	1.75795
ENSMUSG00000025103.8	Btbd1	14.4406	17.0065	82.0906	29.1319	345.169	342.108	19.356	23.5847	32.1847	13.4631	280.332	273.721	0.746053	0.721084	0.863963	2.16383	1.23129	1.24984
ENSMUSG00000025130.11	P4hb	36.1291	34.2758	130.207	92.4966	98.7568	97.0641	36.185	36.2462	64.7551	63.5231	37.4985	31.1952	0.998455	0.945638	1.26771	1.45611	2.63362	3.11151
ENSMUSG00000025132.13	Arhgdia	310.603	173.007	149.732	158.144	91.7705	154.48	158.691	164.65	75.9594	88.6869	46.5224	52.8584	1.95729	1.05075	1.71416	1.78317	1.97261	2.92253
ENSMUSG00000025135.12	Anapc11	184.094	96.2193	27.7945	87.4082	97.5364	80.965	52.3137	51.3747	31.7442	27.4803	69.7487	65.7626	3.51903	1.87289	4.71683	3.18076	1.3984	1.23117
ENSMUSG00000025137.15	Pcyt2	32.7565	29.1155	5.14626	29.1338	44.1082	38.4414	36.5055	50.8113	16.3419	23.5578	32.7698	36.9543	0.897303	0.573013	1.70081	1.23669	1.346	1.04024
ENSMUSG00000025138.14	Sirt7	7.00785	9.32315	23.9009	4.0719	8.20476	11.8505	8.18072	13.6238	2.53055	5.28576	4.71778	5.70397	0.856631	0.684328	2.03366	0.770353	1.73911	2.07758
ENSMUSG00000025139.14	Tollip	47.4603	56.9678	31.9506	26.4734	80.642	67.3392	48.6456	44.204	14.2976	19.1559	95.7034	59.1691	0.975633	1.28875	1.67167	1.38199	0.842623	1.13808
ENSMUSG00000025142.17	Aspscr1	49.6724	61.7166	44.0836	43.8694	131.549	129.315	18.1756	27.2937	11.4693	17.7665	116.085	125.32	2.73291	2.26121	2.78574	2.46923	1.13321	1.03188
ENSMUSG00000025144.17	Stra13	32.3843	24.0425	32.4925	44.8319	31.0304	37.3651	18.0018	20.7406	31.1369	32.6721	9.26243	9.70477	1.79894	1.1592	1.4158	1.37218	3.35013	3.85018
ENSMUSG00000025147.7	Mob2	21.9546	21.6682	38.3243	28.7077	13.648	17.829	17.3368	16.5412	14.8209	14.8009	10.2924	9.71909	1.26636	1.30995	2.19234	1.93959	1.32603	1.83443
ENSMUSG00000025151.16	Maged1	162.893	262.298	6.96946	44.0007	106.082	171.643	145.581	163.106	21.2923	27.6735	54.7576	73.5949	1.11891	1.60814	1.79991	1.59	1.9373	2.33227
ENSMUSG00000025153.9	Fasn	14.5279	4.92746	29.4469	6.70043	41.3669	32.5647	30.3706	28.4779	8.67871	9.30944	12.9639	22.7376	0.478355	0.173028	0.803052	0.719746	3.19093	1.4322
ENSMUSG00000025155.15	Dus1l	16.5	28.057	2.22064	22.5137	60.1271	50.9038	12.3003	17.9676	9.56819	9.49172	43.8454	36.0026	1.34144	1.56153	3.07758	2.37193	1.37134	1.41389
ENSMUSG00000025156.17	Gps1	3.66673	2.77143	2.72748	3.93591	9.26076	8.42928	4.04245	5.98389	1.02552	2.63016	15.2139	12.7793	0.907056	0.46315	2.16537	1.49645	0.608706	0.659603
ENSMUSG00000025158.7	Rfng	12.8407	15.9978	7.21361	3.87009	3.91486	5.32608	21.901	28.0331	4.32226	6.52618	4.62763	5.4397	0.586307	0.570673	0.63103	0.59301	0.845977	0.979113
ENSMUSG00000025159.8	Mms19	9.44692	11.1647	16.8278	9.22451	10.0036	16.1791	7.98535	12.8505	3.26979	6.88443	11.5529	14.0358	1.18303	0.868809	2.20614	1.33991	0.865894	1.1527
ENSMUSG00000025162.17	Csnk1d	28.628	49.647	14.4888	24.1013	51.0051	58.2318	37.5297	38.3089	12.5889	14.518	67.6062	69.1645	0.762809	1.29596	1.33671	1.6601	0.754444	0.841932
ENSMUSG00000025173.13	Wdr45b	11.5245	16.1857	8.18806	17.7028	16.2978	13.7997	22.0128	20.9268	18.1584	14.2963	11.3041	10.7238	0.523537	0.773444	0.797912	1.23828	1.44176	1.28683
ENSMUSG00000025178.8	Pi4k2a	16.0049	16.5553	3.66358	10.2019	12.6747	19.5582	20.4694	20.8401	4.49374	5.10393	10.6311	11.7532	0.781895	0.794396	1.8221	1.99882	1.19223	1.66408
ENSMUSG00000025184.10	R3hcc1l	4.54263	6.71264	413.837	3.66262	13.0592	10.476	3.80872	3.32762	2.4859	2.81939	7.84665	7.40775	1.19269	2.01725	1.47374	1.29908	1.6643	1.41419
ENSMUSG00000025190.13	Got1	114.198	104.421	14.6718	576.559	13.3439	17.5283	155.023	162.941	216.305	331.419	8.51359	8.57573	0.736656	0.640853	1.91321	1.73967	1.56736	2.04394
ENSMUSG00000025193.14	Cutc	4.57571	1.98909	2.14441	14.1459	30.394	19.3781	2.34611	3.9904	8.11615	6.52226	20.4268	15.5885	1.95034	0.49847	1.80773	2.16887	1.48795	1.2431
ENSMUSG00000025198.16	Erlin1	3.06903	3.52287	4.93969	2.68636	21.854	17.4182	8.00671	7.68692	2.52981	2.76137	23.8447	20.0162	0.383307	0.458294	0.847656	0.972836	0.916513	0.870208
ENSMUSG00000025199.16	Chuk	1.65814	2.55008	1.61905	8.23916	10.532	15.0927	15.2389	16.4334	6.41745	7.94825	13.7752	10.9378	0.10881	0.155176	0.769727	1.0366	0.764564	1.37987
ENSMUSG00000025200.6	Cwf19l1	3.71497	3.82538	3127.67	1.48518	5.77229	4.11619	4.04435	5.09963	1.09104	1.58802	4.23753	4.23983	0.918558	0.750129	1.48396	0.935241	1.36218	0.970837
ENSMUSG00000025204.10	Ndufb8	943.039	811.06	91.3117	2328.23	357.409	381.687	209.594	229.203	708.452	672.625	207.094	188.275	4.49936	3.53861	4.41479	3.4614	1.72583	2.02729
ENSMUSG00000025208.8	Mrpl43	75.1852	63.1561	9.0555	83.5905	40.8278	45.8977	27.7324	27.9883	31.6155	29.7922	25.1796	24.7157	2.71109	2.25652	2.8882	2.80579	1.62146	1.85703
ENSMUSG00000025209.4	Peo1	2.57865	4.59508	2.88914	11.6308	3.91218	5.5991	3.47052	3.27912	4.81102	7.59544	3.20751	3.17661	0.743017	1.40132	1.88224	1.53129	1.21969	1.7626
ENSMUSG00000025217.14	Btrc	6.34103	6.30823	9.44714	3.04425	21.7917	15.7242	18.9121	18.2995	2.53268	3.02944	19.9325	17.0311	0.335288	0.344722	1.14074	1.00489	1.09328	0.923265
ENSMUSG00000025218.6	Poll	6.65924	4.48926	12.5203	8.63809	29.6278	27.9473	4.85682	4.58288	3.85202	4.06651	34.8511	34.5642	1.37111	0.979572	2.45252	2.1242	0.850125	0.808562
ENSMUSG00000025220.7	Mgea5	14.4443	22.6394	21.8781	17.9649	36.1623	44.7064	37.6369	40.3924	10.5299	15.1752	34.683	36.9148	0.383779	0.560486	1.18902	1.18384	1.04265	1.21107
ENSMUSG00000025223.14	Ldb1	33.1076	36.0292	5.52249	30.6778	16.9618	20.251	48.7728	53.5757	16.0655	24.7431	8.95221	11.5302	0.678813	0.672492	1.36181	1.23985	1.89471	1.75635
ENSMUSG00000025224.14	Gbf1	7.46147	8.86808	1.21073	11.8649	59.1592	37.3274	18.5533	33.632	9.60576	15.8074	58.213	81.3466	0.402164	0.26368	0.574914	0.750593	1.01626	0.458868
ENSMUSG00000025227.14	Tmem180	14.3475	13.1141	61.0535	1.7935	12.0336	24.9168	10.9157	13.1794	1.15266	1.27266	7.78585	8.53669	1.31439	0.995046	1.05038	1.40926	1.54558	2.91878
ENSMUSG00000025228.4	Actr1a	103.362	85.3045	40.4734	65.0243	128.778	121.339	83.9574	79.0783	33.7537	35.0813	137.332	126.361	1.23113	1.07874	1.80879	1.85353	0.93771	0.960263
ENSMUSG00000025232.7	Hexa	40.0058	41.0636	10.7323	41.5418	65.0532	133.875	30.4913	29.1144	25.1083	24.3993	62.7595	55.9629	1.31204	1.41042	1.61195	1.70258	1.03655	2.3922
ENSMUSG00000025234.11	Arih1	11.3111	9.06453	4.96857	12.1236	68.3372	63.514	24.6945	21.4635	9.93273	11.9632	58.657	58.8558	0.458042	0.422323	1.0805	1.01341	1.16503	1.07915
ENSMUSG00000025236.10	Adpgk	6.8226	5.53575	21.5084	5.47039	11.5066	17.3653	8.84141	7.53328	3.94851	3.90712	7.33588	5.92302	0.771664	0.734839	1.25834	1.40011	1.56854	2.93184
ENSMUSG00000025239.2	Limd1	3.3672	4.61506	9.84972	18.4198	5.19741	7.31507	2.26903	2.29929	9.23033	11.9098	6.19868	7.31801	1.48398	2.00717	2.33018	1.54661	0.83847	0.999599
ENSMUSG00000025240.8	Sacm1l	18.1504	31.5093	166.448	10.9401	7.53103	13.5228	28.8886	28.5128	8.1308	10.747	6.14858	6.15771	0.628289	1.10509	1.21141	1.01797	1.22484	2.19607
ENSMUSG00000025260.10	Hsd17b10	64.6029	25.2504	8.34869	210.753	38.5445	65.3121	21.4466	25.8949	87.8137	72.655	12.5815	13.7472	3.01227	0.975111	1.89547	2.90074	3.06358	4.75092
ENSMUSG00000025261.17	Huwe1	6.91105	9.73004	4.03135	12.0164	9.74585	10.7835	44.6865	56.9348	18.0967	21.6034	19.9147	14.9722	0.154656	0.170898	0.461338	0.556229	0.48938	0.720237
ENSMUSG00000025266.11	Gnl3l	15.3118	24.5528	12.7853	3.42143	3.7542	7.27884	41.5511	28.2032	6.03279	6.09572	2.67904	1.65146	0.368505	0.87057	0.66824	0.561283	1.40132	4.40751
ENSMUSG00000025270.13	Alas2	2.49563	1.66402	2.97075	8.26182	5.14248	11.4078	1.22239	2.1676	11.0196	6.80561	4.7733	7.90807	2.0416	0.767676	1.16023	1.21397	1.07734	1.44256
ENSMUSG00000025277.13	Abhd6	20.7101	12.7968	18.8408	3.33884	13.2601	20.1801	28.291	24.5423	3.56421	2.90235	9.50964	10.1914	0.73204	0.521417	0.833495	1.15039	1.39439	1.9801
ENSMUSG00000025283.15	Sat1	13.5438	14.6042	27.9975	14.4057	4.74087	14.165	15.095	19.6785	6.43209	12.8304	3.64014	4.98561	0.897238	0.74214	2.92919	1.12278	1.30239	2.84118
ENSMUSG00000025289.15	Prdx4	32.532	22.2583	105.112	25.3996	182.348	181.532	13.1805	10.701	10.3624	9.41091	99.8964	112.873	2.46819	2.08003	2.70184	2.69895	1.82537	1.60828
ENSMUSG00000025290.16	Rps24	220.405	175.462	6.84518	47.2284	143.235	79.2489	89.522	56.5527	104.434	46.379	146.646	85.661	2.46202	3.10262	1.00649	1.01831	0.976743	0.925145
ENSMUSG00000025316.16	Banp	9.51009	10.0846	2.931	6.28467	8.32817	4.61271	12.3309	10.4027	6.35923	5.69423	4.95267	12.1853	0.77124	0.969414	1.07642	1.10369	1.68155	0.378547
ENSMUSG00000025326.12	Ube3a	3.84088	12.7954	2.82316	10.0581	4.13097	3.15392	3.4029	4.66923	1.86422	1.55112	4.49076	4.20503	1.12871	2.74036	1.57224	6.48439	0.919883	0.750034
ENSMUSG00000025332.14	Kdm5c	5.97197	10.5802	44.1134	3.3356	3.36903	7.19299	9.78985	8.94015	4.22059	5.22779	5.17295	2.77616	0.610016	1.18345	0.668903	0.638051	0.651279	2.59098
ENSMUSG00000025337.10	Sbds	148.236	103.561	5.38656	45.0113	102.9	85.5715	45.9689	39.0194	20.6322	20.1263	65.0791	62.0633	3.22471	2.65409	2.13809	2.23645	1.58116	1.37878
ENSMUSG00000025350.15	Rdh5	18.0712	19.4836	13.6796	4.24104	2.57588	3.21449	6.64887	8.89336	2.23649	12.4638	2.65586	4.94631	2.71793	2.19081	2.40849	0.340269	0.969887	0.649877
ENSMUSG00000025354.4	Dnajc14	19.1315	27.8949	3.70912	11.6424	17.1818	19.7482	18.2087	15.0083	7.50138	7.29294	15.4552	13.8652	1.05068	1.85863	1.82362	1.59639	1.11172	1.42429
ENSMUSG00000025357.7	Dgka	4.1262	5.47937	28.5624	4.85232	41.6734	43.7879	4.24764	6.62612	3.19972	6.20793	67.8775	69.8024	0.97141	0.826934	1.1592	0.781632	0.61395	0.627313
ENSMUSG00000025364.12	Pa2g4	48.6919	47.0802	15.122	34.4693	101.431	81.4634	35.6611	35.8206	20.1961	24.5799	50.4248	54.2021	1.36541	1.31433	1.41425	1.40234	2.01153	1.50296
ENSMUSG00000025369.14	Smarcc2	84.5513	68.3102	18.7371	15.1475	29.3166	20.4843	74.72	81.0795	14.815	19.9278	65.6157	63.8908	1.13158	0.842509	1.02072	0.760119	0.446792	0.320615
ENSMUSG00000025371.12	Chmp6	15.8739	6.30963	7.57839	19.3815	37.0204	27.9725	13.4184	12.6634	9.68265	10.3384	27.2929	28.2574	1.183	0.498257	1.93512	1.8747	1.35641	0.989919
ENSMUSG00000025372.16	Baiap2	160.224	83.1393	5.78306	6.73012	52.9537	46.7241	97.5879	92.5766	3.54403	5.36556	62.3043	61.2463	1.64184	0.898059	2.13836	1.25432	0.84992	0.76289
ENSMUSG00000025373.13	Rnf41	24.6237	23.6045	20.1459	4.91354	15.4532	19.3357	21.08	17.1884	2.69179	2.93834	12.5348	18.1482	1.16811	1.37328	2.1484	1.67221	1.23283	1.06543
[truncated: 3,937 more rows]
